# Supplementary material for: Root Transcriptome Analysis Identifies Salt-Tolerance Genes in Sweet Corn Chromosome Segment Substitution Lines (CSSLs)
Source: Plants (Basel). 2025 May 31;14(11):1687. doi: 10.3390/plants14111687 (PMC12157856; doi:10.3390/plants14111687)
Supplement: Supplementary file 1 [file plants-14-01687-s001.zip]

Archive with 5 entries (5 files):
- Figure S1.pdf
- Figure S2.pdf
- Figure S3.pdf
- Figure S4.pdf
- Table S1-11.xlsx
