# Supplementary material for: Root Transcriptome Analysis Identifies Salt-Tolerance Genes in Sweet Corn Chromosome Segment Substitution Lines (CSSLs)
Source: Plants (Basel). 2025 May 31;14(11):1687. doi: 10.3390/plants14111687 (PMC12157856; doi:10.3390/plants14111687)
Supplement: Supplementary file 1 [file plants-14-01687-s001.zip › Table S1-11.xlsx]

## Sheet: Table S1
Table S1. The comparison of the SOD, CAT, and POD activities and malondialdehyde (MDA) contents of the leaves and roots of D55 and D96 on different times after salt treatment.
Biochemical indexes	Treatment	D55		D96
		leaf	root	leaf	root
SOD activity	0h	553.58±6.29 d	230.35±0.61 d	504.33±30.95 d	207.06±8.99 c
	4h	776.57±8.28 c	341.32±8.78 c	574.83±9.22 c	254.69±5.55 b
	12h	876.72±14.76 b	481.01±5.24 b	670.14±12.12 b	280.30±7.62 b
	72h	1236.35±40.98 a	563.46±8.51 a	845.78±12.56 a	417.37±6.89 a
CAT activity	0h	25.70±1.16 d	23.6±1.33 d	24.53±1.12 d	23.17±0.41 d
	4h	82.74±1.91 c	52.81±1.02 c	52.03±0.58 c	31.24±0.49 c
	12h	98.59±1.26 b	60.15±0.99 b	72.80±0.85 b	47.07±1.74 b
	72h	209.78±4.78 a	90.86±2.86 a	130.48±5.53 a	63.09±2.27 a
POD activity	0h	5520.71±229.13 d	3273.37±99.76 d	4903.18±69.74 d	3152.02±32.58 d
	4h	7563.35±157.98 c	4684.26±41.21 c	5813.25±63.22 c	3985.46±50.21 c
	12h	9180.59±327.34 b	5773.39±21.63 b	6583.65±129.76 b	4520.28±51.27 b
	72h	10853.38±146.05 a	7570.37±114.29 a	8711.94±115.71 a	5816.89±59.77 a
MDA contents	0h	15.74±0.49 c	15.99±1.00 c	19.24±1.99 c	18.87±0.58 d
	4h	21.62±0.51 b	18.03±0.21 c	34.91±0.91 b	27.18±1.45 c
	12h	20.10±0.88 ab	21.48±0.43 b	43.45±1.42 a	32.16±1.04 b
	72h	23.62±0.70 a	24.01±0.35 a	48.18±0.81 a	44.65±0.79 a
Different lowercase letters indicate a significant difference at the 0.05 level.
The ANOVA analysis of MDA content were performed and the comparisons between the different time points were carried out in the leaf and root of D55 and D96 by Duncan’s test using SPSS version 17.0.

## Sheet: Table S2
Table S2. The quality of the assembled transcripts.
Sample	Clean Reads No.	Clean Data (bp)	Map_Events	Mapped_to_Gene	Mapped_to_InterGene	Mapped_to_Exon
D96_0h_1	40198896	6379190696	34995070	33729077 (96.38%)	1265993 (3.62%)	32681322 (96.89%)
D96_0h_2	41407360	6570965226	35957412	34611227 (96.26%)	1346185 (3.74%)	33471880 (96.71%)
D96_0h_3	41670778	6621719950	36097926	34682910 (96.08%)	1415016 (3.92%)	33339293 (96.13%)
D96_4h_1	39830088	6323108692	34764950	33488593 (96.33%)	1276357 (3.67%)	32389950 (96.72%)
D96_4h_2	45971064	7304774490	40085851	38616538 (96.33%)	1469313 (3.67%)	37368186 (96.77%)
D96_4h_3	48670554	7732456622	42469548	40894064 (96.29%)	1575484 (3.71%)	39423533 (96.40%)
D96_12h_1	52341854	8307814640	45553726	43674566 (95.87%)	1879160 (4.13%)	42199764 (96.62%)
D96_12h_2	43500900	6918940800	37756622	36164617 (95.78%)	1592005 (4.22%)	34829555 (96.31%)
D96_12h_3	42073926	6724803120	36305918	34769852 (95.77%)	1536066 (4.23%)	33537496 (96.46%)
D96_72h_1	40749838	6527180058	35004420	33384769 (95.37%)	1619651 (4.63%)	32131372 (96.25%)
D96_72h_2	37969772	6045051554	32657201	31187262 (95.50%)	1469939 (4.50%)	30026707 (96.28%)
D96_72h_3	37797544	6044698818	32560223	31094454 (95.50%)	1465769 (4.50%)	30001294 (96.48%)
D55_0h_1	48353448	7664462228	41869532	40291277 (96.23%)	1578255 (3.77%)	38986898 (96.76%)
D55_0h_2	43832396	6959906798	37729656	36095910 (95.67%)	1633746 (4.33%)	34691152 (96.11%)
D55_0h_3	41339540	6565454330	35779272	34392712 (96.12%)	1386560 (3.88%)	33143777 (96.37%)
D55_4h_1	42958120	6830817502	37442717	36140046 (96.52%)	1302671 (3.48%)	35075861 (97.06%)
D55_4h_2	46224788	7337731146	40176538	38726580 (96.39%)	1449958 (3.61%)	37580718 (97.04%)
D55_4h_3	45398368	7206446008	39312655	37789292 (96.13%)	1523363 (3.87%)	36567681 (96.77%)
D55_12h_1	43378288	6890984358	37839228	36324346 (96.00%)	1514882 (4.00%)	35094103 (96.61%)
D55_12h_2	49346550	7842461330	42941168	41191929 (95.93%)	1749239 (4.07%)	39745034 (96.49%)
D55_12h_3	52103900	8277124192	44965150	42967400 (95.56%)	1997750 (4.44%)	41361595 (96.26%)
D55_72h_1	44457120	7095760290	37390822	35616163 (95.25%)	1774659 (4.75%)	34356314 (96.46%)
D55_72h_2	43319064	6942765882	37055340	35426455 (95.60%)	1628885 (4.40%)	34165034 (96.44%)
D55_72h_3	36660726	5846972774	31369888	29943269 (95.45%)	1426619 (4.55%)	28815787 (96.23%)

## Sheet: Table S3
Table S3. The FPKM values of all expressed genes in each sample.
gene	D55_0h_1:fpkm	D55_0h_2:fpkm	D55_0h_3:fpkm	D96_0h_1:fpkm	D96_0h_2:fpkm	D96_0h_3:fpkm	D55_4h_1:fpkm	D55_4h_2:fpkm	D55_4h_3:fpkm	D96_4h_1:fpkm	D96_4h_2:fpkm	D96_4h_3:fpkm	D55_12h_1:fpkm	D55_12h_2:fpkm	D55_12h_3:fpkm	D96_12h_1:fpkm	D96_12h_2:fpkm	D96_12h_3:fpkm	D55_72h_1:fpkm	D55_72h_2:fpkm	D55_72h_3:fpkm	D96_72h_1:fpkm	D96_72h_2:fpkm	D96_72h_3:fpkm	Description
Zm00001eb000010	0.442191	0.404248	0.726178	0.117482	0.304852	0.437794	0.667212	0.387303	0.592475	0.273108	0.355075	0.191644	0.88038	0.57032	0.444293	0.645397	0.454137	0.511316	0.959783	1.33805	1.09781	0.554738	0.722423	0.590031	gi|835938747|ref|XP_012699691.1| PREDICTED: uncharacterized protein LOC101768614 [Setaria italica] >gi|835938750|ref|XP_012699692.1| PREDICTED: uncharacterized protein LOC101768614 [Setaria italica]
Zm00001eb000020	17.8434	17.4972	21.1953	21.7596	19.5132	13.8947	20.9043	16.0716	19.5931	19.9999	20.3746	19.9402	20.8084	20.2463	13.8375	15.6823	18.0894	17.4553	7.1791	13.4241	10.693	16.7503	18.404	16.4385	gi|293337209|ref|NP_001168727.1| uncharacterized protein LOC100382519 [Zea mays] >gi|670360876|ref|XP_008644051.1| PREDICTED: uncharacterized protein LOC100382519 isoform X1 [Zea mays] >gi|223950429|gb|ACN29298.1| unknown [Zea mays] >gi|414864197|tpg|DAA42754.1| TPA: hypothetical protein ZEAMMB73_293473 [Zea mays]
Zm00001eb000050	0	0	0	0	0	0	0	0	0.0584903	0	0	0	0	0	0	0	0	0	0	0	0	0	0.213957	0	gi|670361554|ref|XP_008649431.1| PREDICTED: uncharacterized protein LOC103630116 isoform X1 [Zea mays]
Zm00001eb000060	34.8117	36.307	41.6211	35.5379	36.2212	36.2569	28.8827	33.3357	36.127	35.1142	33.7256	36.5759	37.8542	35.2155	39.2729	35.7229	42.2153	36.852	52.0111	44.9265	51.1891	50.861	41.9834	44.555	gi|194694670|gb|ACF81419.1| unknown [Zea mays]
Zm00001eb000070	0	0	0.0892538	0	0	0	0	0	0	0	0	0	0	0	0	0	0	0	0	0	0	0	0	0	gi|670361163|ref|XP_008646078.1| PREDICTED: uncharacterized protein LOC100384253 isoform X1 [Zea mays] >gi|414866608|tpg|DAA45165.1| TPA: putative RNA-binding zinc finger family protein [Zea mays]
Zm00001eb000080	16.5895	18.4982	17.847	17.9604	14.5443	20.7459	14.4405	11.8035	12.6496	17.204	14.771	17.9376	13.9019	15.0259	14.4991	14.267	16.0959	18.4738	8.25404	10.0888	9.1337	13.1868	16.1753	12.5793	gi|670419908|ref|XP_008650760.1| PREDICTED: granule bound starch synthase IIa precursor isoform X1 [Zea mays] >gi|670419910|ref|XP_008650761.1| PREDICTED: granule bound starch synthase IIa precursor isoform X1 [Zea mays] >gi|219888077|gb|ACL54413.1| unknown [Zea mays] >gi|414884345|tpg|DAA60359.1| TPA: granule bound starch synthase IIa isoform 1 [Zea mays] >gi|414884346|tpg|DAA60360.1| TPA: granu…
Zm00001eb000100	0	0	0	0	0	0	0	0.0319548	0.0992033	0.0370186	0.0320859	0	0	0.0300628	0.0581453	0.0854463	0	0	0	0.0352657	0	0.0375961	0	0	gi|514759513|ref|XP_004964309.1| PREDICTED: cell division control protein 48 homolog C-like [Setaria italica] >gi|944244664|gb|KQL08958.1| hypothetical protein SETIT_005901mg [Setaria italica]
Zm00001eb000110	0	0	0	0	0	0	0	0	0	0	0	0.156034	0	0	0	0	0	0	0	0	0	0	0.207596	0	gi|242059611|ref|XP_002458951.1| hypothetical protein SORBIDRAFT_03g043270 [Sorghum bicolor] >gi|241930926|gb|EES04071.1| hypothetical protein SORBI_003G395600 [Sorghum bicolor]
Zm00001eb000120	0	0	0	0	0	0	0	0	0	0	0	0	0	0	0	0	0	0	0	0	0	0	0	0	gi|992278490|gb|KXG36823.1| hypothetical protein SORBI_002G398800 [Sorghum bicolor]
Zm00001eb000140	0.286012	0.481343	1.50179	2.05167	1.49733	3.32414	0	0.441115	0	0.851695	0.442925	0.836704	2.19639	0.138333	0.267553	1.31059	1.11033	0.496084	0.322335	0.324547	1.15032	0.172997	0.556598	0.184003	gi|222138143|gb|ACM45574.1| phenylalanine ammonia-lyase [Phyllostachys iridescens] >gi|222354426|gb|ACM47981.1| phenylalanine ammonia-lyase [Phyllostachys iridescens]
Zm00001eb000150	0	0	0	0	0	0	0	0	0	0	0	0	0	0	0	0	0	0	0	0	0	0	0	0	gi|226493112|ref|NP_001144490.1| uncharacterized protein LOC100277468 [Zea mays] >gi|195642802|gb|ACG40869.1| hypothetical protein [Zea mays]
Zm00001eb000170	4.29321	7.11951	5.49825	5.75877	6.33467	6.54751	3.96619	3.85441	4.5903	4.98906	4.82157	5.35053	6.98442	6.01666	7.01353	7.06299	6.62025	6.68371	8.04834	5.75092	6.85063	7.195	7.00995	7.78748	gi|992282479|gb|KXG40437.1| hypothetical protein SORBI_001G544500 [Sorghum bicolor]
Zm00001eb000180	0	0	0	0	0	0	0	0	0	0	0	0	0	0	0	0	0	0	0	0	0	0	0	0	gi|242042635|ref|XP_002468712.1| hypothetical protein SORBIDRAFT_01g050690 [Sorghum bicolor]
Zm00001eb000190	5.21184	7.4414	8.52795	6.07762	6.22266	6.88296	8.6409	8.0514	7.37572	7.43124	7.61616	8.49549	10.4871	10.232	9.75094	9.29404	10.622	8.35211	9.07584	8.36123	8.70819	8.94481	9.35983	9.27164	gi|414864222|tpg|DAA42779.1| TPA: hypothetical protein ZEAMMB73_700328 [Zea mays]
Zm00001eb000200	0	0	0	0	0	0	0	0	0	0	0	0	0	0	0	0	0	0	0	0	0	0	0	0	gi|326517755|dbj|BAK03796.1| predicted protein [Hordeum vulgare subsp. vulgare]
Zm00001eb000210	16.8814	20.5123	16.1292	19.9377	19.2618	23.4926	10.8741	13.4924	16.1258	12.8422	14.2357	13.8958	19.8507	19.1229	21.7058	17.4441	18.0422	18.3942	21.9715	19.4079	21.4407	20.1323	22.3892	21.4351	gi|242042629|ref|XP_002468709.1| hypothetical protein SORBIDRAFT_01g050620 [Sorghum bicolor]
Zm00001eb000220	25.4705	27.6995	24.0062	25.2883	28.4055	31.8556	14.8275	20.909	19.5387	20.0503	20.3629	22.3502	24.2492	23.3552	29.1709	27.2071	27.1952	25.8739	38.2481	31.8348	34.7394	33.4449	29.4271	33.56	gi|414864226|tpg|DAA42783.1| TPA: EREBP-4 like protein [Zea mays]
Zm00001eb000230	7.6155	6.00859	6.0483	6.87268	6.91632	9.45063	4.89589	6.18842	6.53465	7.54948	7.83702	6.89917	7.54612	7.62804	8.319	9.54587	8.17446	9.88545	8.77647	9.31058	10.6707	9.09374	9.0834	10.3993	gi|514822853|ref|XP_004986087.1| PREDICTED: palmitoyl-protein thioesterase 1-like [Setaria italica] >gi|944228696|gb|KQK93100.1| hypothetical protein SETIT_036522mg [Setaria italica]
Zm00001eb000240	0.664665	0.607632	1.1777	0.58863	1.11693	1.11583	0.840266	0.784653	0.44528	0.821027	0.864119	0.672147	1.02624	1.1192	0.852052	0.879866	0.600707	0.540845	1.30395	0.893886	1.1551	0.655157	0.766508	0.665165	gi|992282471|gb|KXG40430.1| hypothetical protein SORBI_001G543500 [Sorghum bicolor]
Zm00001eb000250	0.209945	0.706652	0.244973	0	0.976984	0	0.231165	0.215865	0	0	0.216751	0	0.690963	0.406168	0.981975	0.577217	0	0	0.236608	0	0.281461	0.507948	0.272378	0.810396	gi|195642072|gb|ACG40504.1| hypothetical protein [Zea mays]
Zm00001eb000270	25.6326	45.047	38.1144	37.9678	32.1956	48.7732	23.4778	27.5215	29.2041	30.5318	29.2738	41.8064	47.0331	41.0323	48.5931	51.5559	53.0881	37.2462	83.5959	64.3498	61.7337	75.4623	64.1559	72.6748	gi|414864239|tpg|DAA42796.1| TPA: 50S ribosomal protein L35 [Zea mays]
Zm00001eb000290	0	0	0.198513	0	0	0	0	0	0	0	0	0	0	0	0	0	0	0	0	0	0	0	0	0	gi|670369271|ref|XP_008665809.1| PREDICTED: uncharacterized protein LOC103644376 [Zea mays]
Zm00001eb000300	27.4788	41.4808	46.6379	26.2822	33.7121	38.9051	28.8809	40.8394	32.1615	31.5407	37.1384	34.8344	40.0117	36.4883	37.6233	34.3408	34.6351	36.974	39.6962	41.9528	51.575	40.1922	34.6782	41.1421	NA
Zm00001eb000310	6.61548	14.187	10.4552	6.70784	8.67056	11.6792	9.86586	10.9349	10.4248	10.972	8.99132	11.4322	10.0136	12.4746	13.3954	9.97679	9.1954	11.3292	12.4575	10.7376	16.054	11.4471	10.1038	13.8994	gi|37718900|gb|AAR01771.1| putative heat shock protein, 5'-partial, partial [Oryza sativa Japonica Group]
Zm00001eb000320	20.2581	21.1353	22.853	23.3261	23.5244	20.4605	22.8406	24.9414	26.9634	25.1986	28.3237	27.7729	28.8259	27.2609	31.5378	33.0209	28.4396	34.2298	28.1384	28.8404	27.6098	25.0039	28.4645	30.0092	gi|944228693|gb|KQK93097.1| hypothetical protein SETIT_036033mg [Setaria italica]
Zm00001eb000330	5.71377	6.52432	6.57252	5.86223	7.16589	6.38174	7.60755	8.729	8.47251	7.19201	8.95309	7.66607	9.26912	8.05539	7.31622	6.6291	6.47243	7.28642	10.2528	8.80574	8.20339	8.45623	8.22782	8.15998	gi|992282468|gb|KXG40427.1| hypothetical protein SORBI_001G543200 [Sorghum bicolor]
Zm00001eb000340	12.2355	14.9742	15.0112	13.5881	13.5025	11.7918	17.4754	16.4306	15.3001	14.204	13.354	15.7494	16.6275	16.4197	17.6811	15.6489	16.3201	14.7232	18.2021	16.8372	17.1742	17.4799	17.1844	18.3421	gi|992282461|gb|KXG40420.1| hypothetical protein SORBI_001G542400 [Sorghum bicolor]
Zm00001eb000360	0	0	0	0	0	0	0	0	0	0	0	0	0	0	0.103909	0	0	0	0	0	0	0	0	0	gi|414876216|tpg|DAA53347.1| TPA: putative DEAD-box ATP-dependent RNA helicase family protein [Zea mays]
Zm00001eb000370	11.0667	4.0089	15.2294	17.4435	16.3389	10.209	31.474	31.534	26.9296	32.807	30.9461	31.0198	24.2816	23.1383	23.0726	23.1496	25.1003	32.4222	1.84566	10.3052	6.52007	11.8267	14.4221	15.0694	gi|992282458|gb|KXG40417.1| hypothetical protein SORBI_001G542200 [Sorghum bicolor]
Zm00001eb000380	11.067	16.3379	26.5067	12.0375	7.30885	4.35199	28.6316	80.0814	41.5681	72.3044	59.1048	94.6117	238.806	133.696	123.688	82.97	107.155	138.603	258.969	272.596	212.179	218.637	131.598	65.5242	gi|514822892|ref|XP_004986106.1| PREDICTED: expansin-B7-like [Setaria italica] >gi|944228668|gb|KQK93072.1| hypothetical protein SETIT_036654mg [Setaria italica]
Zm00001eb000390	4.7777	3.66765	4.5642	5.211	4.90821	3.37717	7.13719	7.49791	4.54842	7.3216	6.83639	7.24723	7.81613	8.56748	7.26597	9.4997	11.8073	11.9215	2.73947	3.96302	2.47218	6.72605	7.03221	7.47752	gi|960456593|ref|XP_003562233.3| PREDICTED: protein NRT1/ PTR FAMILY 6.3 [Brachypodium distachyon] >gi|193848571|gb|ACF22756.1| nitrate transporter [Brachypodium distachyon] >gi|944088780|gb|KQK24132.1| hypothetical protein BRADI_1g78330 [Brachypodium distachyon]
Zm00001eb000400	5.09243	2.74773	3.1298	6.22777	6.46715	8.31319	3.55262	4.95624	2.31626	6.5288	5.53846	8.75655	9.21163	6.09172	6.0729	9.26276	7.84741	11.0578	8.54304	8.68988	7.03559	8.84089	9.63284	6.95248	gi|514773083|ref|XP_004967653.1| PREDICTED: flavin-containing monooxygenase FMO GS-OX-like 4 [Setaria italica] >gi|944239296|gb|KQL03604.1| hypothetical protein SETIT_001314mg [Setaria italica]
Zm00001eb000410	0.137365	0.539416	0.040071	0.205286	0.399521	0.55878	0.0378123	0.176548	0.182697	0.368146	0.283637	0.200926	0.301394	0.265753	0.224875	0.472086	0.266634	0.158839	0.425729	0.272777	0.368315	0.747779	0.267322	0.574422	gi|242037285|ref|XP_002466037.1| hypothetical protein SORBIDRAFT_01g050380 [Sorghum bicolor] >gi|241919891|gb|EER93035.1| hypothetical protein SORBI_001G541600 [Sorghum bicolor]
Zm00001eb000420	84.0212	84.3401	87.7139	78.2003	58.6941	64.5057	46.3362	48.4617	39.5056	58.3755	52.3846	53.0896	82.7314	84.9508	73.1547	58.2694	68.7622	54.4451	56.5875	58.8858	63.2525	58.879	52.9749	64.2958	NA
Zm00001eb000430	0	0	0	0	0	0	0	0	0	0	0	0	0	0	0	0	0	0	0	0	0	0	0	0	gi|595857468|ref|XP_007210550.1| hypothetical protein PRUPE_ppa014094mg [Prunus persica] >gi|462406285|gb|EMJ11749.1| hypothetical protein PRUPE_ppa014094mg [Prunus persica]
Zm00001eb000440	0	0	0	0	0	0	0	0	0.0654824	0	0	0	0	0	0	0	0	0	0	0	0	0	0	0	gi|670376001|ref|XP_008669243.1| PREDICTED: uncharacterized protein LOC103646289 [Zea mays]
Zm00001eb000450	7.56695	6.91766	9.81052	3.43443	4.56466	3.66442	14.5035	10.9501	5.14389	20.2798	12.1524	17.2173	14.6811	11.7928	25.496	20.2907	16.1645	31.9208	12.3182	15.1853	23.7646	27.0378	26.4519	9.64611	gi|242037281|ref|XP_002466035.1| hypothetical protein SORBIDRAFT_01g050360 [Sorghum bicolor] >gi|241919889|gb|EER93033.1| hypothetical protein SORBI_001G541300 [Sorghum bicolor]
Zm00001eb000460	0	0	0	0	0	0	0	0	0	0	0	0.0261945	0	0	0.0251286	0	0	0	0.0302738	0	0	0	0	0	gi|55295832|dbj|BAD67700.1| unknown protein [Oryza sativa Japonica Group] >gi|113594594|dbj|BAF18468.1| Os06g0105300 [Oryza sativa Japonica Group] >gi|937920821|dbj|BAS95738.1| Os06g0105300 [Oryza sativa Japonica Group]
Zm00001eb000470	0	0	0	0	0	0	0	0	0	0	0	0	0	0	0	0	0	0	0	0	0	0	0	0	gi|218184985|gb|EEC67412.1| hypothetical protein OsI_34582 [Oryza sativa Indica Group]
Zm00001eb000480	192.489	182.277	148.595	162.584	176.607	153.896	172.852	159.974	176.008	177.215	175.822	152.724	129.499	137.509	135.425	156.242	140.057	144.155	172.298	176.783	175.337	167.364	170.779	160.111	gi|573954518|ref|XP_006659504.1| PREDICTED: signal recognition particle receptor subunit alpha [Oryza brachyantha]
Zm00001eb000490	40.2837	38.8029	51.6788	53.1844	52.5863	35.9945	35.9289	31.408	30.6308	32.157	29.486	25.4684	50.2312	45.5196	29.8242	30.1435	46.4518	29.2215	27.2325	39.5401	32.4822	38.0164	39.2503	36.7058	gi|357114470|ref|XP_003559023.1| PREDICTED: tubulin beta-2 chain [Brachypodium distachyon] >gi|944088761|gb|KQK24113.1| hypothetical protein BRADI_1g78210 [Brachypodium distachyon]
Zm00001eb000500	1.49569	1.72473	2.35931	1.68885	2.06229	1.48082	2.16532	1.96505	1.98929	1.68259	1.74435	2.76846	3.25132	2.50513	2.30602	1.95457	2.53456	3.01062	2.57529	2.81297	3.10061	3.11612	2.91072	3.6173	gi|414864267|tpg|DAA42824.1| TPA: hypothetical protein ZEAMMB73_588556 [Zea mays]
Zm00001eb000510	1.45165	2.42708	2.22525	2.38211	2.08619	3.47357	4.54438	4.59481	4.54284	4.84827	5.28955	6.43941	6.02666	5.47917	4.63304	5.47801	4.6094	5.99021	9.81603	9.3989	8.66222	7.85072	9.82289	10.1081	gi|226506546|ref|NP_001143185.1| uncharacterized protein LOC100275685 [Zea mays] >gi|195615510|gb|ACG29585.1| hypothetical protein [Zea mays]
Zm00001eb000520	10.0187	12.9163	13.6081	8.81981	9.91821	10.2312	12.0808	12.1377	11.9935	13.4444	11.9938	16.1364	13.5928	13.2122	15.7466	13.6454	14.1009	13.3813	17.4315	14.4854	16.1581	16.0781	17.6618	17.7962	gi|670436531|ref|XP_008658913.1| PREDICTED: uncharacterized protein LOC100384108 isoform X1 [Zea mays] >gi|897243008|gb|AKR16160.1| Med12b [Zea mays]
Zm00001eb000530	0	0	0	0	0	0	0	0	0	0	0	0	0	0	0	0	0	0	0	0	0	0	0	0	NA
Zm00001eb000540	0.203802	0.114329	0.178354	0.162439	0.0790332	0.0789555	0.374001	0.331785	0.325271	0.384362	0.438351	0.414032	0.354004	0.459997	0.460734	0.700409	0.414429	0.432046	0.306246	0.192717	0.227688	0.451995	0.462714	0.458899	gi|992282446|gb|KXG40407.1| hypothetical protein SORBI_001G540200 [Sorghum bicolor]
Zm00001eb000550	10.8275	22.1643	18.8631	7.57228	7.12283	7.60658	7.33909	9.36521	7.50923	11.927	9.18568	19.9402	10.621	8.92742	20.4831	11.4432	11.006	11.7529	12.1006	17.7963	12.0089	12.6604	11.5431	16.8808	gi|670359937|ref|XP_008675151.1| PREDICTED: LOC100281615 isoform X2 [Zea mays]
Zm00001eb000560	0	0	0	0	0.0817051	0.16325	0	0	0	0	0	0	0	0	0	0	0	0.243628	0	0	0	0.0849592	0.0911157	0	gi|670390710|ref|XP_008675673.1| PREDICTED: ATP-binding cassette sub-family G member 8-like [Zea mays]
Zm00001eb000570	0.734406	1.62683	1.31837	0.968085	1.1611	1.33505	1.07818	1.47151	1.1621	1.6374	1.14704	1.79955	1.59071	1.78512	1.65587	1.5532	1.69183	1.39358	2.73769	2.41459	1.76719	2.59693	3.02942	2.78638	gi|670361652|ref|XP_008649856.1| PREDICTED: ATPase 9, plasma membrane-type-like isoform X1 [Zea mays]
Zm00001eb000580	8.54226	7.22495	6.28719	7.34538	7.56811	3.70397	2.9664	7.02651	9.33375	4.34393	3.93471	2.81935	28.2221	42.2054	52.1256	21.2276	14.431	19.1094	5.48005	5.03299	4.4487	3.53731	3.62314	2.79006	gi|242037243|ref|XP_002466016.1| hypothetical protein SORBIDRAFT_01g050150 [Sorghum bicolor] >gi|241919870|gb|EER93014.1| hypothetical protein SORBI_001G539200 [Sorghum bicolor]
Zm00001eb000590	17.3819	20.43	18.4546	20.9263	22.9035	22.8554	19.8067	19.6751	19.2925	22.4777	22.4545	25.7904	24.0781	23.2685	22.8322	23.7128	20.9189	22.6116	24.4246	22.1267	20.878	24.6029	26.9295	24.522	gi|992282433|gb|KXG40395.1| hypothetical protein SORBI_001G539000 [Sorghum bicolor]
Zm00001eb000600	1.1029	0.789837	0.903575	1.00998	0.218398	0.790917	0.516753	0.482551	0.624198	0.782628	0.363399	0.778006	1.46737	1.27115	0.790251	1.01076	0.546584	1.30244	0.555367	0.718942	0.408971	0.88	0.36533	0.694441	gi|960457581|ref|XP_010229331.2| PREDICTED: uncharacterized protein LOC100832218 [Brachypodium distachyon]
Zm00001eb000620	18.1956	15.4394	17.2039	20.3056	21.7536	24.9469	16.6369	19.2258	21.1845	19.5224	22.3019	17.721	19.7359	22.0013	20.1861	27.3387	24.6192	26.353	16.7968	17.4308	15.905	17.6701	15.5104	15.5296	gi|944228631|gb|KQK93035.1| hypothetical protein SETIT_035550mg [Setaria italica] >gi|944228633|gb|KQK93037.1| hypothetical protein SETIT_035550mg [Setaria italica] >gi|944228635|gb|KQK93039.1| hypothetical protein SETIT_035550mg [Setaria italica]
Zm00001eb000630	0	0	0	0	0	0	0	0	0	0	0	0	0.0394117	0	0	0	0	0	0	0	0	0	0	0	gi|670427139|ref|XP_008654257.1| PREDICTED: uncharacterized protein LOC100191766 isoform X1 [Zea mays] >gi|413947159|gb|AFW79808.1| hypothetical protein ZEAMMB73_258834 [Zea mays]
Zm00001eb000640	2.38841	3.08955	3.08199	4.09848	2.97477	2.35135	4.30052	4.21812	3.10934	4.21716	5.25078	4.16486	5.64117	4.43045	4.3371	4.32625	4.26983	5.10117	4.05344	3.66675	3.16433	4.58889	4.08295	4.73622	gi|514822777|ref|XP_004986049.1| PREDICTED: probable glucuronosyltransferase Os03g0107900 [Setaria italica]
Zm00001eb000650	1.34834	1.37526	1.95471	1.51433	2.18658	1.99449	2.47437	2.87775	2.65192	2.9931	3.14266	2.8687	3.1377	2.98403	2.79019	2.6399	2.80982	2.24419	2.92404	2.34137	3.0949	2.39724	2.836	2.94405	gi|242042559|ref|XP_002468674.1| hypothetical protein SORBIDRAFT_01g050080 [Sorghum bicolor] >gi|241922528|gb|EER95672.1| hypothetical protein SORBI_001G538100 [Sorghum bicolor]
Zm00001eb000660	2.49333	0.822774	8.44277	4.79289	1.53566	2.38647	18.4099	18.1968	13.1606	21.2551	12.7699	22.6449	15.822	9.78928	12.7597	10.1258	13.7193	9.77994	1.54274	1.88618	3.34266	1.59683	1.90282	1.32099	gi|242037237|ref|XP_002466013.1| hypothetical protein SORBIDRAFT_01g050070 [Sorghum bicolor] >gi|241919867|gb|EER93011.1| hypothetical protein SORBI_001G538000 [Sorghum bicolor]
Zm00001eb000670	20.4021	17.9205	21.4205	24.6467	21.2578	19.4053	21.8076	19.4008	18.6716	26.7876	18.3371	27.5787	30.5127	25.5447	30.9589	41.494	32.6451	47.6262	15.6488	19.4777	17.9872	20.8164	20.888	18.9073	gi|414864309|tpg|DAA42866.1| TPA: hypothetical protein ZEAMMB73_720763 [Zea mays]
Zm00001eb000680	0	0	0	0.0738089	0	0.0717516	0.0679754	0.0634764	0	0	0.191211	0.361205	0.338637	0.119436	0	0.0565781	0	0.214159	0.069576	0.0700533	0	0.0746826	0.160189	0.158868	gi|473838477|gb|EMS47262.1| hypothetical protein TRIUR3_12141 [Triticum urartu]
Zm00001eb000690	23.0845	28.6977	21.9531	24.1179	27.8463	25.91	15.8491	14.0785	15.0455	16.8609	16.3716	13.5996	12.7771	13.7072	13.2138	15.9422	17.2907	12.3106	26.622	23.2296	27.565	22.3081	22.0649	21.7484	gi|670357750|ref|XP_008660404.1| PREDICTED: rolled leaf 2 isoform X2 [Zea mays] >gi|670357752|ref|XP_008664544.1| PREDICTED: rolled leaf 2 isoform X2 [Zea mays]
Zm00001eb000700	101.741	87.5551	106.402	90.3871	98.4682	87.8048	105.589	107.726	99.6734	99.8501	91.2386	102.642	111.853	107.839	88.5426	93.5387	90.1587	92.7396	77.8846	83.5773	88.0056	89.3621	85.7273	86.9005	gi|670357947|ref|XP_008675431.1| PREDICTED: putative transcription factor3 isoform X1 [Zea mays] >gi|195614080|gb|ACG28870.1| transcription factor BTF3 [Zea mays] >gi|238014718|gb|ACR38394.1| unknown [Zea mays] >gi|414864318|tpg|DAA42875.1| TPA: transcription factor BTF3 [Zea mays]
Zm00001eb000710	7.8556	7.86785	11.6702	8.01747	8.69326	8.23936	9.74662	7.1709	8.31766	9.40271	8.3872	10.8739	11.0143	8.0437	12.869	8.25289	7.14062	6.69087	8.93963	8.60962	7.29502	7.83423	7.75563	8.48057	gi|212723124|ref|NP_001131558.1| 4-phosphopantetheinyl transferase sfp [Zea mays] >gi|194691848|gb|ACF80008.1| unknown [Zea mays] >gi|219887233|gb|ACL53991.1| unknown [Zea mays] >gi|414864298|tpg|DAA42855.1| TPA: 4-phosphopantetheinyl transferase sfp [Zea mays]
Zm00001eb000720	0.349209	0.180831	0.188065	0.192694	0.0625022	0.218543	0.118309	0.110479	0.257235	0.319965	0.166398	0.157167	0.235755	0.389766	0.226157	0.246181	0.566105	0.279554	0.363285	0.152407	0.216076	0.45494	0.348505	0.311068	gi|670361676|ref|XP_008649946.1| PREDICTED: chloroplast envelope membrane protein-like [Zea mays] >gi|414864300|tpg|DAA42857.1| TPA: hypothetical protein ZEAMMB73_219141 [Zea mays]
Zm00001eb000740	0	0.231145	0.180293	0.277097	0.419436	0.149651	0.11342	0.291263	0.301407	0.644161	0.983722	0.477129	0.734542	0.548035	0.409534	0.849631	0.485585	0.863562	1.88648	2.45464	2.55481	1.96264	1.73734	2.81647	gi|1002292844|ref|XP_015650768.1| PREDICTED: peptidyl-prolyl cis-trans isomerase CYP28, chloroplastic [Oryza sativa Japonica Group] >gi|28564614|dbj|BAC57781.1| unknown protein [Oryza sativa Japonica Group] >gi|38175505|dbj|BAD01200.1| unknown protein [Oryza sativa Japonica Group] >gi|113623435|dbj|BAF23380.1| Os08g0292600 [Oryza sativa Japonica Group] >gi|215697323|dbj|BAG91317.1| unnamed protei…
Zm00001eb000750	0	0.030345	0.0631178	0.097007	0.0629305	0	0	0.083427	0	0.0966473	0.0279231	0.158244	0.0890139	0.0784874	0.177105	0.0991473	0.119997	0.0312744	0.335293	0.306903	0.181297	0.294466	0.421072	0.3132	gi|530278458|gb|AGT16440.1| hypothetical protein SHCRBa_062_I05_F_110 [Saccharum hybrid cultivar R570]
Zm00001eb000760	0	0.0760885	0	0	0	0	0	0	0.0240527	0	0	0	0	0	0	0	0	0	0	0	0	0.0546931	0	0	gi|670361259|ref|XP_008647098.1| PREDICTED: uncharacterized protein LOC100501456 isoform X1 [Zea mays] >gi|414864308|tpg|DAA42865.1| TPA: putative DUF827 domain containing family protein [Zea mays]
Zm00001eb000770	122.327	119.112	123.305	138.125	113.751	146.657	124.984	153.16	158.56	139.363	154.547	152.66	179.94	175.066	182.53	203.062	167.6	205.733	162.979	166.251	147.417	160.276	149.491	147.313	gi|530277844|gb|AGT15923.1| hypothetical protein SHCRBa_040_O01_R_10 [Saccharum hybrid cultivar R570]
Zm00001eb000780	31.3697	29.3436	31.9885	32.303	29.1615	29.3914	40.7462	36.2956	33.1672	36.6588	36.6997	38.0625	36.7736	37.9008	34.8256	37.3126	37.838	36.9882	37.3316	33.296	39.2385	35.5262	35.118	36.8004	gi|514822744|ref|XP_004986033.1| PREDICTED: THO complex subunit 1 [Setaria italica] >gi|944228612|gb|KQK93016.1| hypothetical protein SETIT_034643mg [Setaria italica]
Zm00001eb000790	13.27	12.6337	10.1986	8.61902	10.2797	9.52808	10.1154	11.0531	10.861	10.2209	9.15538	9.20736	8.1888	9.41123	11.1304	12.5999	11.8882	12.578	9.67057	9.66453	8.51024	8.56669	11.0912	7.2237	gi|242042535|ref|XP_002468662.1| hypothetical protein SORBIDRAFT_01g049890 [Sorghum bicolor] >gi|241922516|gb|EER95660.1| hypothetical protein SORBI_001G536100 [Sorghum bicolor]
Zm00001eb000800	21.6589	25.2139	26.2513	23.9777	24.7959	22.2772	29.3076	26.0236	27.1924	27.8555	29.9761	27.6395	28.3076	24.6498	25.984	23.7607	24.8445	22.0782	29.7753	25.7808	25.9943	26.1714	26.2436	28.7886	gi|670359619|ref|XP_008672855.1| PREDICTED: uncharacterized protein LOC100279759 isoform X1 [Zea mays] >gi|194699046|gb|ACF83607.1| unknown [Zea mays] >gi|414864324|tpg|DAA42881.1| TPA: actin-like protein 6A isoform 1 [Zea mays] >gi|414864325|tpg|DAA42882.1| TPA: actin-like protein 6A isoform 2 [Zea mays]
Zm00001eb000810	0	0	0	0	0	0	0	0	0	0	0	0	0	0	0	0	0	0	0	0	0	0	0	0	gi|413918331|gb|AFW58263.1| hypothetical protein ZEAMMB73_051558 [Zea mays]
Zm00001eb000820	8.11765	6.66542	7.88455	8.34971	8.49426	8.93394	9.6372	12.4732	13.7762	12.181	10.8623	11.5642	13.1593	14.0597	17.5632	13.9438	11.519	14.4995	15.6395	12.2218	10.9741	12.2888	12.0908	13.5083	gi|670357987|ref|XP_008677397.1| PREDICTED: DNA cytosine methyltransferase Zmet3 isoform X1 [Zea mays]
Zm00001eb000830	0	0	0	0	0	0	0	0	0	0	0	0	0	0	0	0	0	0	0	0	0	0	0	0	gi|413957183|gb|AFW89832.1| hypothetical protein ZEAMMB73_474031 [Zea mays]
Zm00001eb000840	2.05928	2.02164	1.02122	2.46201	3.53371	1.85487	0.906969	0.899875	0.547775	0.551898	0.318906	1.20485	1.92028	1.74299	1.25215	0.566174	0.399719	0.476241	0.232081	1.10995	1.51842	0.560509	0.400751	0.728652	gi|108705802|gb|ABF93597.1| Remorin, C-terminal region family protein, expressed [Oryza sativa Japonica Group]
Zm00001eb000850	0	0	0	0	0	0	0	0	0	0	0	0	0	0	0	0	0	0	0	0	0	0	0	0	gi|1002848280|ref|XP_015690608.1| PREDICTED: non-specific lipid-transfer protein 2-like [Oryza brachyantha]
Zm00001eb000860	24.2029	26.5051	26.2986	26.8767	26.0185	25.7742	27.3823	24.8407	23.1184	22.5182	22.2377	24.9139	25.869	25.2603	25.6064	23.5341	24.0997	24.7392	30.1805	29.8784	32.1951	28.6307	28.7899	30.0239	gi|414864333|tpg|DAA42890.1| TPA: hypothetical protein ZEAMMB73_876815 [Zea mays]
Zm00001eb000870	9.03342	12.4308	11.3283	10.0678	11.0113	10.9358	12.7434	12.0145	12.9439	11.8294	11.0004	12.4736	11.9182	12.2254	14.0753	11.9653	11.8337	11.0813	16.8475	14.5071	15.4694	14.6912	15.7016	13.6379	gi|670361685|ref|XP_008649999.1| PREDICTED: uncharacterized protein LOC103630728 isoform X1 [Zea mays]
Zm00001eb000880	5.59349	4.42356	4.37609	6.82151	6.32091	5.17843	4.20001	4.48232	3.58115	5.38352	5.06331	6.64222	4.78249	5.39519	3.70322	4.84712	3.53762	5.70805	0.704443	3.01897	2.01975	4.55627	5.9053	4.28935	gi|670369281|ref|XP_008665814.1| PREDICTED: trihelix transcription factor GTL1-like [Zea mays]
Zm00001eb000890	5.89441	6.87099	7.91402	6.97394	8.54956	6.06779	5.5293	4.92721	4.57754	4.72324	3.74614	5.09098	7.22232	7.40492	6.53086	4.93896	6.13039	3.93019	2.93327	4.58646	4.10509	6.11192	4.86646	5.20062	gi|992282386|gb|KXG40352.1| hypothetical protein SORBI_001G534000 [Sorghum bicolor]
Zm00001eb000900	4.08919	5.48557	3.78605	2.17875	4.86072	1.60143	12.2351	11.3796	11.1138	10.5357	12.6194	9.40539	2.9257	2.53672	5.53003	9.24674	10.5996	9.35409	2.45454	9.63333	2.0856	7.42015	6.28555	7.26314	gi|414587653|tpg|DAA38224.1| TPA: hypothetical protein ZEAMMB73_022065 [Zea mays]
Zm00001eb000910	4.4782	6.87158	6.53171	6.37754	6.28248	6.04669	11.1669	10.3601	10.1603	7.92275	8.02291	8.09156	10.6926	10.1926	12.4443	11.3466	10.4456	11.4226	12.5431	10.6115	11.1244	10.038	7.2624	9.74458	gi|944228580|gb|KQK92984.1| hypothetical protein SETIT_036928mg [Setaria italica]
Zm00001eb000920	19.0942	22.449	19.0971	17.8995	20.2125	19.346	15.9217	18.6127	17.579	17.1501	18.0971	19.5263	20.2333	20.854	21.182	20.1409	20.7319	20.1078	29.1696	23.0386	26.949	25.086	22.078	25.0069	gi|836027365|ref|XP_012698303.1| PREDICTED: serine/threonine-protein kinase fray2 isoform X1 [Setaria italica]
Zm00001eb000930	0.272971	0.170147	0.106172	0.834018	0.740997	0.528763	0.133583	0.311854	1.06496	0.289018	0.438387	0.177457	0.499107	0.440085	0.822807	0.333556	0.134566	0.45593	0.820369	0.722748	0.0813236	0.220145	0.590245	0.273176	gi|242037193|ref|XP_002465991.1| hypothetical protein SORBIDRAFT_01g049680 [Sorghum bicolor] >gi|241919845|gb|EER92989.1| hypothetical protein SORBI_001G533600 [Sorghum bicolor]
Zm00001eb000940	0	0	0	0	0	0	0	0	0	0	0	0	0	0	0	0	0	0	0	0	0	0	0	0	gi|937907039|dbj|BAS81959.1| Os03g0114550 [Oryza sativa Japonica Group]
Zm00001eb000960	0.683338	0.644012	0.510304	0.555543	0.540589	0.222377	0.842694	0.955545	0.610746	0.423252	0.818369	0.39981	1.79918	1.74506	1.30404	1.0521	2.00097	1.20105	1.38622	0.806422	1.06269	0.859712	1.09932	0.914408	gi|242096348|ref|XP_002438664.1| hypothetical protein SORBIDRAFT_10g023900 [Sorghum bicolor] >gi|241916887|gb|EER90031.1| hypothetical protein SORBI_010G188900 [Sorghum bicolor]
Zm00001eb000970	33.1089	59.5297	27.4132	13.9255	10.6387	7.86315	10.0689	9.70822	15.0036	15.0251	5.73115	8.62727	20.3905	14.0957	23.8782	13.082	10.3904	9.97235	13.9647	16.1977	15.4491	9.11372	10.4172	6.40922	gi|226503095|ref|NP_001149961.1| uncharacterized protein LOC100283588 precursor [Zea mays] >gi|195635769|gb|ACG37353.1| major Facilitator superfamily protein [Zea mays]
Zm00001eb000980	12.7482	12.8856	14.4061	14.4174	10.7558	14.5495	14.4161	13.8162	14.664	12.1752	15.77	14.1672	11.6546	16.1088	10.7436	12.5252	13.6304	12.6826	12.6846	14.3355	15.4741	11.3926	11.9202	11.8958	gi|670361695|ref|XP_008650049.1| PREDICTED: mitochondrial import inner membrane translocase subunit TIM23-2-like [Zea mays] >gi|414864353|tpg|DAA42910.1| TPA: putative mitochondrial import inner membrane translocase subunit TIM23 family protein [Zea mays]
Zm00001eb000990	30.3554	21.971	24.288	28.2695	27.6678	17.7728	28.3472	23.561	21.8075	28.219	25.5899	28.4879	20.8823	21.018	15.7567	21.5026	23.2902	26.0748	8.12821	15.7982	12.9737	16.4004	19.7208	18.0899	gi|195639672|gb|ACG39304.1| early nodulin-like protein 1 precursor [Zea mays]
Zm00001eb001000	16.0419	18.4459	14.9093	16.8303	16.6007	15.4856	17.6145	16.7677	19.9921	18.1579	17.3092	18.6248	21.7798	21.6047	20.3128	18.5599	20.2346	19.455	25.9036	22.4608	23.4274	23.8735	24.9711	22.7695	gi|670360809|ref|XP_008643638.1| PREDICTED: uncharacterized protein LOC100381824 isoform X3 [Zea mays] >gi|414864356|tpg|DAA42913.1| TPA: hypothetical protein ZEAMMB73_483693 [Zea mays]
Zm00001eb001010	3.26802	5.38906	2.94421	3.36195	2.38728	1.81962	2.44352	2.48497	2.45831	3.47623	2.54224	2.5346	3.28504	3.01419	3.78228	2.47959	2.22547	2.4431	2.12418	2.60446	2.05817	1.69168	1.47902	2.24913	gi|242042509|ref|XP_002468649.1| hypothetical protein SORBIDRAFT_01g049610 [Sorghum bicolor] >gi|241922503|gb|EER95647.1| hypothetical protein SORBI_001G533000 [Sorghum bicolor]
Zm00001eb001020	0.215376	0.214795	0.139617	0.200275	0.361927	0.111253	0.395241	0.27066	0.662023	0.171028	0.518835	0.210022	0.393798	0.208338	0.873061	0.570217	0.265433	0.442746	0.485457	0.434478	0.834143	0.752682	1.02455	0.585031	gi|992282379|gb|KXG40345.1| hypothetical protein SORBI_001G532900 [Sorghum bicolor]
Zm00001eb001030	0	0.731959	0.19031	0.194994	0.569235	0.758234	0.359165	0.670786	1.3883	1.55417	0.505154	0.318086	0.715708	0.157768	0.152571	0.149472	0.361808	0.754376	0.367622	1.11043	0.218655	0.197302	0.423199	0.209855	NA
Zm00001eb001040	14.2111	14.0697	12.2407	12.8097	10.8416	11.872	10.7162	11.1404	12.3349	10.0128	11.3462	11.0695	14.4754	14.4299	16.3234	11.9346	12.1898	13.0266	17.7437	15.2853	18.3361	15.2952	14.2134	14.6282	gi|530279640|gb|AGT17419.1| signal transducer [Saccharum hybrid cultivar R570]
Zm00001eb001050	6.03199	4.40363	4.53158	6.91527	6.77719	5.33	6.91461	7.81632	6.94561	6.59437	5.33179	6.16405	4.94041	6.27449	5.29485	5.1873	5.91151	6.06725	8.89334	7.96985	7.14513	9.04629	7.18256	9.51551	gi|670359423|ref|XP_008671803.1| PREDICTED: uncharacterized protein LOC100277985 isoform X2 [Zea mays] >gi|670359425|ref|XP_008671809.1| PREDICTED: uncharacterized protein LOC100277985 isoform X2 [Zea mays]
Zm00001eb001060	13.2371	5.26437	9.79261	22.2108	27.8705	33.8285	10.7947	10.4333	11.9332	12.1775	15.4385	10.1925	11.3831	13.7639	17.7355	22.7941	17.9826	26.9957	9.5012	10.562	10.9443	7.19898	10.0962	7.55882	gi|514822660|ref|XP_004985992.1| PREDICTED: short-chain dehydrogenase TIC 32, chloroplastic-like [Setaria italica]
Zm00001eb001070	13.5683	16.3297	16.0414	14.2209	13.2122	14.5192	17.309	15.979	14.4368	19.2231	16.5074	15.1253	17.0491	16.941	12.8324	15.7215	16.906	16.5879	15.9988	17.4312	17.1886	14.353	13.2606	13.9588	gi|670361710|ref|XP_008650106.1| PREDICTED: LOW QUALITY PROTEIN: mitochondrial inner membrane protein OXA1-like [Zea mays]
Zm00001eb001090	3.26323	3.0336	1.30549	3.56701	3.57946	2.70905	5.2356	1.72556	5.35698	1.77689	5.39044	2.81844	1.84112	0.270565	0.87218	3.84508	3.51609	3.88117	0.525381	1.69275	0.624975	1.80461	3.02404	1.19964	gi|413937058|gb|AFW71609.1| hypothetical protein ZEAMMB73_221178 [Zea mays]
Zm00001eb001100	0.0968183	0	0	0	0.0563184	0	0.213208	0.0497742	0.103016	0	0.199914	0.188823	0.0531075	0.0468272	0.0452849	0	0	0	0	0	0	0.234246	0.439635	0	gi|413941924|gb|AFW74573.1| hypothetical protein ZEAMMB73_483305 [Zea mays]
Zm00001eb001110	19.6019	17.7432	21.5156	20.4563	21.4517	20.2722	27.2533	26.3718	25.841	28.0578	26.4458	29.5791	26.2426	26.4816	26.0756	27.1596	23.8793	26.239	33.6987	32.3088	31.6686	30.2237	31.3794	30.6932	gi|414864375|tpg|DAA42932.1| TPA: COP9 signalosome complex subunit 1 [Zea mays]
Zm00001eb001120	2.75033	5.4001	3.54702	1.60083	2.69447	2.56564	2.47047	6.02785	7.778	3.62085	4.55812	6.56373	8.77387	12.1471	8.59865	9.15362	9.07152	10.587	14.6008	14.085	11.2072	8.93069	11.7376	10.8492	gi|934635462|ref|NP_001152537.2| ATPP2-A13 [Zea mays] >gi|223945629|gb|ACN26898.1| unknown [Zea mays] >gi|414864383|tpg|DAA42940.1| TPA: ATPP2-A13 [Zea mays]
Zm00001eb001130	10.9305	11.4909	11.7758	8.55695	9.92922	9.88466	12.365	10.9308	14.0199	9.91637	12.2433	11.9437	13.404	10.892	15.2115	13.8596	12.7218	15.7211	18.2586	16.8208	14.1721	12.4621	15.0746	16.453	gi|514822642|ref|XP_004985983.1| PREDICTED: F-box protein At4g00755-like [Setaria italica] >gi|944228548|gb|KQK92952.1| hypothetical protein SETIT_036046mg [Setaria italica]
Zm00001eb001140	0	0	0.0386367	0	0	0	0	0	0	0	0	0	0	0	0	0	0.0367272	0	0.0746346	0.0375733	0.0887829	0.0400563	0.214795	0	gi|226531840|ref|NP_001150974.1| uncharacterized protein LOC100284607 [Zea mays] >gi|195643322|gb|ACG41129.1| dihydrodipicolinate reductase [Zea mays] >gi|414864380|tpg|DAA42937.1| TPA: dihydrodipicolinate reductase [Zea mays]
Zm00001eb001150	0	0	0	0	0	0	0	0	0	0	0	0	0	0	0	0	0	0	0	0	0	0	0	0	gi|992282374|gb|KXG40340.1| hypothetical protein SORBI_001G531700 [Sorghum bicolor]
Zm00001eb001160	0	0	0	0	0	0	0	0.0461865	0	0	0	0.0219016	0.0739194	0	0	0	0	0	0	0.025486	0.0301107	0	0.0291391	0	NA
Zm00001eb001170	0.842871	1.46742	1.42438	1.32044	1.2849	1.14852	1.72812	1.25513	0.958673	1.07321	0.960215	1.19036	1.7537	1.65877	1.22349	2.10428	1.48293	1.74762	1.14645	1.97883	1.40274	1.44155	2.37558	2.356	gi|514822620|ref|XP_004985972.1| PREDICTED: peroxisomal membrane protein 11-1 [Setaria italica] >gi|514822622|ref|XP_004985973.1| PREDICTED: peroxisomal membrane protein 11-1 [Setaria italica] >gi|514822624|ref|XP_004985974.1| PREDICTED: peroxisomal membrane protein 11-1 [Setaria italica] >gi|514822626|ref|XP_004985975.1| PREDICTED: peroxisomal membrane protein 11-1 [Setaria italica] >gi|94422853…
Zm00001eb001180	1.39278	1.40894	1.57187	1.52867	1.96565	1.22069	3.0671	2.88758	2.62374	3.0732	2.28654	2.82763	3.1561	3.62215	3.43877	2.55284	2.70979	2.13854	2.70187	2.59087	2.08148	2.67921	2.72525	1.82144	gi|242042489|ref|XP_002468639.1| hypothetical protein SORBIDRAFT_01g049430 [Sorghum bicolor] >gi|241922493|gb|EER95637.1| hypothetical protein SORBI_001G531400 [Sorghum bicolor]
Zm00001eb001190	13.1051	10.8402	15.3516	15.4223	23.6168	16.8441	19.0699	15.6412	11.7567	23.0783	20.2154	19.6451	19.5077	22.6692	14.9997	16.7673	21.0913	17.9469	7.81914	13.8211	12.2641	24.4331	20.0027	23.7392	gi|1002253176|ref|XP_015630824.1| PREDICTED: riboflavin biosynthesis protein PYRD, chloroplastic [Oryza sativa Japonica Group]
Zm00001eb001200	1.75075	2.94641	2.28118	1.36054	3.12308	1.69566	4.11243	2.16014	4.93645	3.23233	4.03675	4.52414	2.36882	2.37095	3.22092	3.50313	3.26885	3.81268	3.65022	4.99968	4.30306	4.5888	5.07275	5.59409	gi|960451200|ref|XP_014754994.1| PREDICTED: protein-ribulosamine 3-kinase, chloroplastic isoform X1 [Brachypodium distachyon] >gi|944088624|gb|KQK23976.1| hypothetical protein BRADI_1g77350 [Brachypodium distachyon]
Zm00001eb001210	0	0.0595209	0	0	0	0	0	0	0	0	0	0	0	0	0	0	0	0	0	0	0	0	0	0	gi|242042483|ref|XP_002468636.1| hypothetical protein SORBIDRAFT_01g049400 [Sorghum bicolor]
Zm00001eb001220	0.481092	0.168678	0.0701701	0.934663	0.524714	0.174733	0.562825	0.340077	0.0319929	0.214892	0.155215	0.0586416	0.197919	0.087257	0.506298	0.0551126	0.266808	0.173844	0.0338869	0.136478	0.0403108	0.218245	0.11703	0.154753	gi|242042481|ref|XP_002468635.1| hypothetical protein SORBIDRAFT_01g049390 [Sorghum bicolor] >gi|241922489|gb|EER95633.1| hypothetical protein SORBI_001G531000 [Sorghum bicolor]
Zm00001eb001230	0	0	0	0	0	0.0722033	0	0	0	0	0	0	0	0	0	0	0	0	0	0	0	0	0	0	NA
Zm00001eb001240	23.3119	22.6971	30.1439	26.0955	24.187	20.4182	31.5607	26.2164	21.1073	24.3634	20.8278	20.7925	25.1134	26.2362	21.5191	19.2074	23.0911	17.852	19.0728	20.6026	23.6275	21.5574	17.8849	20.5134	gi|125561408|gb|EAZ06856.1| hypothetical protein OsI_29091 [Oryza sativa Indica Group]
Zm00001eb001250	0	0	0	0	0	0	0	0	0	0	0	0	0	0	0	0	0	0	0	0	0	0	0	0	gi|670419744|ref|XP_008650664.1| PREDICTED: uncharacterized protein LOC103631560 [Zea mays] >gi|413945675|gb|AFW78324.1| hypothetical protein ZEAMMB73_408225 [Zea mays]
Zm00001eb001260	25.3204	20.602	23.1075	25.1038	26.5834	22.2507	30.9622	25.9074	26.284	30.0619	28.0115	29.1875	31.3461	30.0287	27.2295	34.751	33.9301	42.5611	22.2721	22.8453	24.783	27.5426	28.4167	27.5467	gi|514822594|ref|XP_004985959.1| PREDICTED: cell division control protein 2 homolog [Setaria italica] >gi|944228515|gb|KQK92919.1| hypothetical protein SETIT_036856mg [Setaria italica]
Zm00001eb001270	19.0359	17.1789	16.2888	22.066	18.2304	19.5912	19.3196	15.5447	14.6184	18.238	20.5644	19.7733	14.8605	13.8237	14.8653	19.7717	17.1362	17.8008	15.9813	15.0578	14.3506	15.7192	15.9634	14.6959	gi|670359095|ref|XP_008668589.1| PREDICTED: hypothetical protein isoform X1 [Zea mays]
Zm00001eb001280	1.46586	1.82738	0.285072	2.04462	2.46329	0.567893	2.42103	2.84692	12.9108	2.13404	3.11083	1.9853	1.34011	1.57551	0.533265	1.19413	0.722621	0.659171	1.56024	1.20131	3.27532	1.37921	2.32439	1.99088	gi|218191971|gb|EEC74398.1| hypothetical protein OsI_09751 [Oryza sativa Indica Group]
Zm00001eb001290	7.42375	8.84976	8.03976	6.51801	7.5031	7.76536	11.1117	11.5212	11.1573	11.1086	11.8798	10.2932	11.5292	13.1505	9.9395	10.7581	10.8589	12.5277	18.3019	15.9529	16.173	15.6319	14.2364	16.8056	gi|944234288|gb|KQK98650.1| hypothetical protein SETIT_009455mg [Setaria italica]
Zm00001eb001300	0	0	0	0	0	0	0.0858872	0	0	0	0	0	0.0855738	0	0.0729689	0	0	0	0.0879096	0	0	0	0	0	gi|413933337|gb|AFW67888.1| hypothetical protein ZEAMMB73_712720 [Zea mays]
Zm00001eb001310	0	0.0840826	0	0	0.0871866	0	0.247551	0	0	0.0892663	0	0	0.493295	0.0724933	0.140211	0	0.0831243	0	0.0844599	0.340158	0.200941	0	0.0972285	0.192854	gi|413938454|gb|AFW73005.1| hypothetical protein ZEAMMB73_665748 [Zea mays]
Zm00001eb001320	0.415469	0.116536	0.363592	0	0.120838	0	0.114366	0.213593	0.331548	0.12372	0.536173	0.607712	0.113948	0.200946	0.291492	0.0951901	0.576037	0.120105	0.117059	0.471447	0.974742	0.376951	0.269511	0.133644	gi|413933337|gb|AFW67888.1| hypothetical protein ZEAMMB73_712720 [Zea mays]
Zm00001eb001330	1.57878	0.88567	0.921099	0.94377	0.688774	0.688098	0.651884	0.811652	0.839921	0.705203	1.01873	2.50175	1.08251	2.48169	0.553834	0.904306	1.09447	1.36919	1.11206	2.91118	0.793719	0.477471	1.53621	2.28532	gi|475585137|gb|EMT19977.1| Ornithine carbamoyltransferase, chloroplastic [Aegilops tauschii]
Zm00001eb001340	19.7433	16.0347	15.279	18.4267	19.5014	14.064	13.5762	9.66543	8.24019	12.2895	11.2306	10.9801	10.8996	11.1632	8.91282	11.6968	12.0938	9.57374	2.61266	6.07059	5.77188	7.02646	7.27122	7.93239	gi|992282368|gb|KXG40334.1| hypothetical protein SORBI_001G530100 [Sorghum bicolor]
Zm00001eb001350	5.34371	5.19119	4.98063	5.53173	5.11747	5.90772	5.84794	5.09237	5.23506	5.27835	5.61786	6.86309	7.00622	7.78515	6.1571	4.32992	5.52957	6.40513	8.99682	8.09723	7.90661	9.18415	7.77828	7.71415	gi|414864410|tpg|DAA42967.1| TPA: hypothetical protein ZEAMMB73_177539 [Zea mays]
Zm00001eb001360	17.419	15.3637	17.858	19.381	20.5578	22.7611	14.6896	19.256	17.1948	19.8488	19.335	16.7405	18.3364	18.8464	20.2036	20.8544	17.4222	20.3749	17.8723	18.7376	21.3953	18.1488	18.6801	20.2751	gi|218191974|gb|EEC74401.1| hypothetical protein OsI_09756 [Oryza sativa Indica Group]
Zm00001eb001370	2.67654	3.15102	3.47502	3.74083	2.82878	2.80409	1.76409	2.44193	1.04288	4.28825	4.90391	4.42966	2.70886	2.35205	2.75066	2.86752	3.0942	2.70264	4.88582	4.21353	5.07919	4.62878	5.35546	6.81496	gi|113547248|dbj|BAF10691.1| Os03g0119100, partial [Oryza sativa Japonica Group] >gi|937907085|dbj|BAS82005.1| Os03g0119100, partial [Oryza sativa Japonica Group]
Zm00001eb001400	160.574	116.274	143.198	164.773	151.932	146.644	180.604	177.965	156.969	179.191	172.571	158.896	180.418	167.532	142.948	148.247	163.513	160.612	95.4059	120.412	124.19	134.631	125.639	137.646	gi|514777392|ref|XP_004968761.1| PREDICTED: NADH dehydrogenase [ubiquinone] 1 alpha subcomplex subunit 6 [Setaria italica] >gi|944240880|gb|KQL05188.1| hypothetical protein SETIT_003323mg [Setaria italica]
Zm00001eb001410	0	0	0	0	0	0	0	0	0	0	0	0	0	0	0	0	0	0	0	0	0	0	0	0	gi|670416860|ref|XP_008649323.1| PREDICTED: uncharacterized protein LOC103630009 [Zea mays] >gi|238006226|gb|ACR34148.1| unknown [Zea mays]
Zm00001eb001420	0	0	0	0	0	0	0	0	0	0	0	0	0	0	0	0	0	0	0.0340078	0.0342412	0.0809091	0	0	0	gi|414588879|tpg|DAA39450.1| TPA: putative cytochrome P450 superfamily protein [Zea mays]
Zm00001eb001430	36.2794	38.623	40.9325	35.9376	33.4885	33.4234	46.3991	39.5229	38.0027	41.7076	41.7432	45.3671	42.7772	43.2714	40.0504	38.8732	39.2269	36.1134	40.7205	39.6489	39.1477	39.6342	44.8171	40.3151	gi|992282364|gb|KXG40330.1| hypothetical protein SORBI_001G529600 [Sorghum bicolor]
Zm00001eb001440	0.333815	0.187264	0.38951	0.37059	0.277396	0.277123	0.341301	0.343228	0.279072	0.170408	0.467721	0.302265	0.523161	0.507424	0.535321	0.415187	0.581837	0.41357	0.0537441	0.216452	0.159831	0.576888	0.247477	0.153398	gi|293332843|ref|NP_001167893.1| uncharacterized protein LOC100381604 [Zea mays] >gi|223944699|gb|ACN26433.1| unknown [Zea mays] >gi|414864420|tpg|DAA42977.1| TPA: hypothetical protein ZEAMMB73_690405 [Zea mays]
Zm00001eb001460	12.2032	9.64758	13.8478	13.4551	10.9405	11.4534	8.69742	7.97392	8.54745	10.6534	8.61036	12.5355	9.6332	10.2281	9.34416	6.75594	9.15484	6.10771	3.71646	6.78773	4.35671	6.51729	6.11897	7.21562	gi|242042457|ref|XP_002468623.1| hypothetical protein SORBIDRAFT_01g049240 [Sorghum bicolor] >gi|241922477|gb|EER95621.1| hypothetical protein SORBI_001G529200 [Sorghum bicolor]
Zm00001eb001470	4.36028	5.1214	5.32626	3.66539	5.2312	6.09707	5.3261	8.54616	7.32152	8.84547	7.73718	8.90238	8.52055	8.831	6.94683	8.36666	6.49881	8.74455	9.6745	8.96779	5.93691	8.81865	6.54083	9.55502	gi|413957133|gb|AFW89782.1| hypothetical protein ZEAMMB73_969580 [Zea mays]
Zm00001eb001480	0	0	0	0	0	0	0	0	0	0	0	0	0	0	0	0	0	0	0	0	0	0	0	0	gi|670436101|ref|XP_008658668.1| PREDICTED: ngg1 interacting factor 3 like 1 binding protein 1 isoform X1 [Zea mays] >gi|413957128|gb|AFW89777.1| ngg1 interacting factor 3 like 1 binding protein 1 isoform 1 [Zea mays]
Zm00001eb001490	0.205182	0.146496	0.239416	0.0223008	0.086802	0.0867168	0.328612	0.230147	0.0992345	0.0888725	0.154061	0.0181892	0.204633	0.360868	0.122144	0.102568	0.165515	0.0647066	0.0630656	0.169329	0	0.112824	0.0967997	0.120002	gi|414864434|tpg|DAA42991.1| TPA: hypothetical protein ZEAMMB73_867399 [Zea mays] >gi|414864435|tpg|DAA42992.1| TPA: hypothetical protein ZEAMMB73_867399 [Zea mays]
Zm00001eb001500	0.323794	0.307395	0.290629	0.178669	0.0869298	0.260533	0.191973	0.332924	0.34452	0.326346	0.360005	0.12144	0.519167	0.554145	0.465994	0.593487	0.248639	0.633618	0.533338	0.650049	0.300525	0.45196	0.355455	0.384571	gi|1002847494|ref|XP_006650982.2| PREDICTED: uncharacterized protein LOC102715836 isoform X1 [Oryza brachyantha]
Zm00001eb001510	4.8647	6.54962	6.13529	4.23212	3.56429	4.18633	4.21673	5.02316	4.40518	5.25204	4.61633	5.83382	4.67825	5.14626	5.945	3.54766	3.71967	4.04534	4.73596	6.85905	4.71791	6.01012	4.43138	5.88642	gi|992282352|gb|KXG40319.1| hypothetical protein SORBI_001G528600 [Sorghum bicolor]
Zm00001eb001520	0.30053	0.786763	0.701344	0.479071	0.932351	1.04786	0.772113	0.103001	0.213178	0	0.103424	0.586118	0.989094	0.096903	0.0937114	0.183616	1.11114	0.231674	0.451596	0.568368	1.07441	0.848298	0.129967	0.644477	gi|743886117|ref|XP_010910072.1| PREDICTED: tobamovirus multiplication protein 3-like isoform X1 [Elaeis guineensis]
Zm00001eb001530	14.5067	19.5524	17.9164	14.6408	14.3015	9.6892	10.0609	16.9982	15.4353	7.9104	10.6979	15.2484	29.6592	30.7078	20.3998	19.6401	13.0083	18.5173	25.9037	34.6328	37.318	32.1353	24.3203	28.9679	gi|475597162|gb|EMT23561.1| hypothetical protein F775_26082 [Aegilops tauschii]
Zm00001eb001550	11.1116	10.6271	8.08144	13.2331	13.3287	17.8293	1.09281	1.7082	1.69882	1.07939	1.3588	1.45173	1.96461	2.37928	2.62385	1.44346	1.45982	1.67157	1.33739	2.03208	1.59091	1.12233	1.37162	1.02717	gi|242042451|ref|XP_002468620.1| hypothetical protein SORBIDRAFT_01g049150 [Sorghum bicolor] >gi|241922474|gb|EER95618.1| hypothetical protein SORBI_001G528200 [Sorghum bicolor]
Zm00001eb001560	13.1061	9.88145	13.0498	13.7471	14.9221	11.3329	12.4682	9.66651	10.97	10.4074	12.4124	12.4054	9.62372	10.5479	6.9311	9.19254	8.76093	12.2451	8.86231	11.8578	10.5892	10.2738	9.3406	8.90383	gi|242037147|ref|XP_002465968.1| hypothetical protein SORBIDRAFT_01g049140 [Sorghum bicolor] >gi|241919822|gb|EER92966.1| hypothetical protein SORBI_001G528100 [Sorghum bicolor]
Zm00001eb001570	15.7347	17.4751	16.0883	17.3836	17.8011	18.0304	21.0864	17.5524	21.1863	20.3761	20.0548	20.8148	19.1842	18.9872	21.9216	19.5865	20.2207	20.0876	19.8076	18.5777	18.615	20.1159	23.2958	19.2777	gi|514822540|ref|XP_004985932.1| PREDICTED: endoribonuclease Dicer homolog 1 [Setaria italica] >gi|836025702|ref|XP_012698156.1| PREDICTED: endoribonuclease Dicer homolog 1 [Setaria italica] >gi|944228477|gb|KQK92881.1| hypothetical protein SETIT_033853mg [Setaria italica]
Zm00001eb001580	0	0	0	0	0	0	0	0	0	0	0	0	0	0	0	0	0	0	0	0	0	0	0	0	gi|514776124|ref|XP_004968399.1| PREDICTED: uncharacterized protein LOC101785396 [Setaria italica] >gi|944240342|gb|KQL04650.1| hypothetical protein SETIT_000320mg [Setaria italica]
Zm00001eb001590	1.47092	1.1788	0.551679	1.947	2.71965	2.47276	1.09901	0.891232	1.31354	1.06375	1.00336	1.17822	1.09499	2.28672	1.86741	1.49247	2.21419	1.7616	2.36818	2.17579	1.47898	1.42987	2.04465	2.23057	gi|992282345|gb|KXG40312.1| hypothetical protein SORBI_001G527700 [Sorghum bicolor]
Zm00001eb001600	1.14122	1.53025	1.81881	1.59735	1.13338	0.938168	1.07268	1.54546	1.48082	1.35935	1.23569	1.24857	2.32075	2.07323	3.41101	2.11728	3.02561	1.8346	2.28999	2.68472	2.0524	1.58259	1.30004	1.61165	gi|414864451|tpg|DAA43008.1| TPA: oxygen-independent coproporphyrinogen III oxidase-like protein sll1917 [Zea mays]
Zm00001eb001610	0	0	0	0	0	0	0	0	0	0	0	0	0	0	0	0	0	0	0	0	0	0	0	0	gi|670384065|ref|XP_008672841.1| PREDICTED: WAK1 - OsWAK receptor-like cytoplasmic kinase (OsWAK-RLCK) isoform X2 [Zea mays] >gi|223972947|gb|ACN30661.1| unknown [Zea mays] >gi|414876440|tpg|DAA53571.1| TPA: putative WAK receptor-like protein kinase family protein [Zea mays]
Zm00001eb001620	0	0	0	0	0	0	0	0	0	0	0	0	0	0	0	0	0	0	0	0	0	0	0	0	gi|937894297|dbj|BAS70277.1| Os01g0137125 [Oryza sativa Japonica Group]
Zm00001eb001630	0	0	0	0	0	0	0	0	0	0	0	0	0	0	0	0	0	0	0	0	0	0	0	0	gi|670361770|ref|XP_008650315.1| PREDICTED: transcription factor bHLH57-like isoform X1 [Zea mays]
Zm00001eb001640	1.18172	0.265171	0.689445	0.777056	1.16858	0.618052	0.715641	1.33655	1.25737	1.97063	1.03703	1.15235	1.03713	1.37173	0.939639	1.083	0.524297	1.29814	1.86452	2.54779	1.82191	0.92921	1.45649	1.36845	gi|937907122|dbj|BAS82042.1| Os03g0122200, partial [Oryza sativa Japonica Group]
Zm00001eb001650	5.80083	16.8188	3.04707	2.02577	3.64099	1.59861	3.73132	2.84898	6.12973	2.58812	2.01688	2.83803	4.50498	5.63055	4.75514	5.73641	2.67537	2.90435	5.70631	12.6219	20.0167	5.76341	2.6638	4.97588	gi|514822523|ref|XP_004985924.1| PREDICTED: psbP-like protein 1, chloroplastic [Setaria italica] >gi|944228472|gb|KQK92876.1| hypothetical protein SETIT_037195mg [Setaria italica]
Zm00001eb001660	0	0.0681285	0	0	0	0	0	0	0	0	0	0	0	0	0	0	0	0	0	0	0	0	0	0	gi|53749414|gb|AAU90272.1| expressed protein [Oryza sativa Japonica Group]
Zm00001eb001670	9.20513	6.92799	8.63947	7.38246	8.28125	6.57862	9.56894	8.46532	7.45222	5.99304	4.25003	6.96917	7.99728	10.0934	7.96922	5.34462	6.94415	5.12373	9.53651	12.7161	12.3791	9.06065	10.3848	8.64396	gi|242037133|ref|XP_002465961.1| hypothetical protein SORBIDRAFT_01g049020 [Sorghum bicolor]
Zm00001eb001680	76.8569	72.2129	73.5554	74.5737	80.3294	72.055	76.1834	84.4254	86.7616	79.3706	80.1302	74.1617	91.481	87.7128	85.8421	85.92	91.0221	87.6677	94.8314	96.8246	98.4693	88.5096	89.8886	97.4289	gi|223525392|gb|EEF27994.1| ubiquitin-conjugating enzyme E2 I, putative [Ricinus communis]
Zm00001eb001690	3.87227	4.09864	4.20576	7.04625	2.91829	6.00069	6.35527	6.21009	4.32744	10.2981	8.09619	6.55459	7.32062	7.20877	5.92336	3.08007	6.75321	4.78738	1.7566	4.0071	2.12224	4.89059	4.45507	3.72895	gi|125560950|gb|EAZ06398.1| hypothetical protein OsI_28628 [Oryza sativa Indica Group]
Zm00001eb001700	14.3838	11.4564	15.008	14.9078	12.6789	13.5794	19.3511	16.8085	17.1849	20.1737	16.7761	20.2495	19.0112	18.2351	17.0834	19.6608	20.9093	21.0601	15.3807	18.8843	18.428	18.3506	17.0053	17.0546	gi|514822507|ref|XP_004985917.1| PREDICTED: RNA-binding protein CP33, chloroplastic [Setaria italica] >gi|944228454|gb|KQK92858.1| hypothetical protein SETIT_037090mg [Setaria italica]
Zm00001eb001710	21.6545	17.633	18.8162	22.6456	20.6364	21.7764	18.742	13.238	12.8821	13.1711	12.1825	11.2071	11.5411	10.2258	8.71576	7.99918	8.85797	11.5431	9.46185	10.5433	11.2212	10.4969	10.4606	8.3324	gi|670361787|ref|XP_008650376.1| PREDICTED: protein FIZZY-RELATED 2-like [Zea mays] >gi|414864469|tpg|DAA43026.1| TPA: hypothetical protein ZEAMMB73_087261 [Zea mays]
Zm00001eb001720	9.4727	5.59535	7.6397	8.66048	9.27009	12.4991	7.36246	6.44547	4.92095	6.1726	5.35012	5.16197	5.07378	6.27945	6.43751	5.77054	5.50068	5.31569	9.23137	7.17653	11.0934	5.62854	4.2291	4.80364	gi|992282339|gb|KXG40306.1| hypothetical protein SORBI_001G526200 [Sorghum bicolor]
Zm00001eb001740	0.692449	1.94226	1.61596	2.06967	0.604188	0	0.953047	1.24596	2.02613	0.824799	1.42979	0.337618	0.949569	1.5071	1.94328	1.2692	0.768049	2.00174	2.14607	2.75011	3.01706	0.209417	1.79674	0.445481	NA
Zm00001eb001760	7.48818	8.22272	5.16817	4.15249	4.63384	2.44426	5.33296	7.60104	7.1877	6.98372	5.32941	6.30771	3.25102	2.80492	4.08371	7.79709	7.13938	7.25863	6.39223	4.77283	3.33208	7.90217	10.3765	6.31393	gi|242042431|ref|XP_002468610.1| hypothetical protein SORBIDRAFT_01g048950 [Sorghum bicolor] >gi|241922464|gb|EER95608.1| hypothetical protein SORBI_001G526000 [Sorghum bicolor]
Zm00001eb001770	11.6147	14.1495	9.61652	10.6094	10.5914	14.2119	2.57462	4.76901	1.65184	3.35594	3.04728	3.47629	10.9127	7.84237	6.63382	5.7789	7.48307	4.23301	11.6426	9.87382	13.0274	8.60189	6.06726	6.97901	gi|992282335|gb|KXG40302.1| hypothetical protein SORBI_001G525900 [Sorghum bicolor] >gi|992282336|gb|KXG40303.1| hypothetical protein SORBI_001G525900 [Sorghum bicolor]
Zm00001eb001780	6.39242	10.5723	6.1836	6.65259	6.41571	6.8521	7.69497	8.90546	7.59453	8.34408	8.10423	7.55772	8.13925	5.83109	8.02478	14.479	14.5113	11.0684	11.3476	8.94496	10.5015	11.6797	10.5923	9.46089	gi|1002849268|ref|XP_006649303.2| PREDICTED: probable receptor-like protein kinase At5g24010 [Oryza brachyantha]
Zm00001eb001790	0	0	0	0	0	0	0	0	0	0	0	0	0	0	0	0	0	0	0	0	0	0	0	0	gi|226502316|ref|NP_001147644.1| receptor protein kinase CLAVATA1 precursor [Zea mays] >gi|194700980|gb|ACF84574.1| unknown [Zea mays] >gi|195612818|gb|ACG28239.1| receptor protein kinase CLAVATA1 precursor [Zea mays] >gi|414591992|tpg|DAA42563.1| TPA: leucine-rich repeat (LRR) family protein [Zea mays]
Zm00001eb001800	0	0	0	0	0	0	0	0	0	0	0	0	0	0	0	0	0	0	0	0	0	0	0	0	gi|224032043|gb|ACN35097.1| unknown [Zea mays]
Zm00001eb001810	54.51	64.1016	44.7554	47.4086	52.0114	53.4367	45.6988	33.7589	34.8465	47.1671	38.0883	39.1795	21.7814	19.3392	26.2193	45.9577	44.5343	35.7625	25.3013	28.4831	50.9772	35.0086	30.846	26.7544	gi|514822483|ref|XP_004985905.1| PREDICTED: probable receptor-like protein kinase At5g24010 [Setaria italica] >gi|944228441|gb|KQK92845.1| hypothetical protein SETIT_035494mg [Setaria italica]
Zm00001eb001820	0.473635	0.478262	0.552659	0.45301	0.27551	0.385335	0.521507	0.389593	0.403162	0.507746	0.48899	0.461861	1.19509	0.458157	0.354454	0.781321	0.630415	0.383374	0.106757	1.12864	0.190492	0.572965	0.553036	1.21884	gi|242042415|ref|XP_002468602.1| hypothetical protein SORBIDRAFT_01g048900 [Sorghum bicolor]
Zm00001eb001830	1.36014	2.24585	2.75491	3.00681	0.925531	1.55098	0.932474	1.42488	1.39259	1.98692	1.0598	3.4034	3.15321	1.98594	1.58444	1.52874	2.67569	2.31463	3.23928	3.31974	3.71572	3.69434	2.69686	1.78308	gi|1002849387|ref|XP_015690910.1| PREDICTED: probable polygalacturonase [Oryza brachyantha]
Zm00001eb001840	0.938821	1.18499	1.23239	1.92916	1.53592	1.19343	3.58569	2.50373	3.24647	2.79565	2.33227	3.5761	2.57485	2.49739	2.85425	3.92553	2.83109	3.25675	5.9846	6.29199	7.15841	4.36538	5.74747	5.0961	gi|992282329|gb|KXG40296.1| hypothetical protein SORBI_001G524900 [Sorghum bicolor]
Zm00001eb001860	32.756	37.697	40.8811	34.2714	36.2914	32.6992	55.699	48.4487	45.385	48.9477	49.1311	49.907	47.3083	43.2845	30.9341	38.6906	52.1259	44.4843	41.2446	39.7914	40.7744	46.2739	44.0364	41.9457	gi|242042411|ref|XP_002468600.1| hypothetical protein SORBIDRAFT_01g048840 [Sorghum bicolor] >gi|241922454|gb|EER95598.1| hypothetical protein SORBI_001G524400 [Sorghum bicolor]
Zm00001eb001870	13.5475	12.2506	15.1	16.1002	15.3845	15.1814	16.6533	17.547	18.8466	17.7264	14.6547	20.3484	21.7389	24.2144	23.833	23.5342	20.2297	21.23	19.461	22.8526	21.7405	18.2476	19.5174	21.4378	gi|218192000|gb|EEC74427.1| hypothetical protein OsI_09803 [Oryza sativa Indica Group]
Zm00001eb001880	13.2929	12.4476	14.1088	13.0502	15.3457	16.1329	18.774	17.3475	14.7149	20.2487	19.055	18.4964	20.3882	18.8673	19.1785	23.2871	22.9385	26.9877	17.9197	20.1311	26.8685	18.802	18.2077	14.6039	gi|242042407|ref|XP_002468598.1| hypothetical protein SORBIDRAFT_01g048820 [Sorghum bicolor] >gi|241922452|gb|EER95596.1| hypothetical protein SORBI_001G524200 [Sorghum bicolor]
Zm00001eb001890	0.944751	3.0386	2.20476	2.03312	1.61202	2.41566	0.485446	1.94278	1.07224	3.30095	2.79608	2.14962	3.45481	2.55886	3.71187	3.11697	2.65467	3.64147	5.53662	6.36077	6.75505	6.01918	4.24909	4.2951	gi|414864513|tpg|DAA43070.1| TPA: hypothetical protein ZEAMMB73_046464 [Zea mays] >gi|414864578|tpg|DAA43135.1| TPA: hypothetical protein ZEAMMB73_205983 [Zea mays]
Zm00001eb001900	6.45318	9.76643	5.74709	8.07573	12.6996	11.6825	11.0234	8.92954	6.50261	13.3617	12.9512	14.9772	16.5409	15.4599	11.6221	18.9582	21.763	16.8301	25.8284	20.8957	19.7554	18.4584	15.0491	15.1837	gi|670359149|ref|XP_008669143.1| PREDICTED: uncharacterized protein LOC100274981 isoform X1 [Zea mays] >gi|414864514|tpg|DAA43071.1| TPA: hypothetical protein ZEAMMB73_288834 [Zea mays]
Zm00001eb001910	1.22699	1.00953	1.78168	1.47781	1.59664	1.65845	1.84137	1.33635	1.46026	1.49398	1.35121	1.79916	2.01412	2.11882	1.67494	1.61592	1.8146	1.62899	1.84375	2.0111	2.54663	1.70421	1.42678	1.55535	gi|944228418|gb|KQK92822.1| hypothetical protein SETIT_034112mg [Setaria italica]
Zm00001eb001920	0.102875	0.0577109	0.300097	0.122994	0.179524	0.418478	0	0.0528878	0.0547299	0.0612688	0.0531049	0.0501587	0.338578	0.0995129	0.336824	0.141421	0.0570532	0	0.11594	0	0.137918	0.186674	0.0667337	0.19855	gi|242037111|ref|XP_002465950.1| hypothetical protein SORBIDRAFT_01g048770 [Sorghum bicolor] >gi|241919804|gb|EER92948.1| hypothetical protein SORBI_001G523500 [Sorghum bicolor]
Zm00001eb001940	41.9087	46.878	24.6538	58.2093	62.8336	46.8304	21.0668	26.6425	23.6944	21.5447	22.6638	15.4139	7.29781	7.20084	9.18612	10.0737	10.5406	5.0548	8.85361	9.74109	12.6553	5.863	4.19191	7.82559	gi|514822452|ref|XP_004985890.1| PREDICTED: CBL-interacting protein kinase 9 [Setaria italica] >gi|944228413|gb|KQK92817.1| hypothetical protein SETIT_035646mg [Setaria italica]
Zm00001eb001950	0.0618646	0.0694099	0.288746	0	0.0719722	0.359508	0.613057	0.0636091	0.263298	0.663201	0	0.301633	0.203607	0.359058	0.173616	0.566963	0.480332	0.357678	3.62551	6.31798	9.28908	2.91871	3.93283	3.8208	gi|357124584|ref|XP_003563978.1| PREDICTED: protein CURVATURE THYLAKOID 1A, chloroplastic [Brachypodium distachyon] >gi|944083315|gb|KQK18667.1| hypothetical protein BRADI_1g43950 [Brachypodium distachyon]
Zm00001eb001960	0	0	0	0	0	0	0	0	0	0	0	0	0	0	0	0	0	0	0	0	0	0	0.0718527	0	NA
Zm00001eb001970	0	0	0	0	0	0	0	0	0	0	0	0	0	0	0	0	0	0	0	0	0	0	0	0	gi|195649863|gb|ACG44399.1| hypothetical protein [Zea mays]
Zm00001eb001980	6.48223	6.23386	8.14006	6.34757	6.53581	7.17516	4.21448	8.50584	7.35697	7.05939	5.73632	6.62209	6.705	9.49518	7.3344	7.46831	6.84757	7.3528	6.33141	5.60427	9.26971	6.94548	6.08718	7.78453	gi|414864532|tpg|DAA43089.1| TPA: hypothetical protein ZEAMMB73_895201 [Zea mays]
Zm00001eb001990	0.487125	1.34532	1.00563	0.492791	0.348746	0.827459	1.03146	0.847611	0.956872	0.357065	0.773718	0.95003	1.39767	1.34113	1.36706	0.961541	0.706556	0.693262	0.4223	0.850394	1.40659	1.45054	1.0209	0.916055	gi|670360916|ref|XP_008644363.1| PREDICTED: secondary wall NAC transcription factor 5 isoform X2 [Zea mays]
Zm00001eb002000	11.6176	14.6153	12.6873	11.5693	12.4641	12.6682	10.0695	12.4645	10.7489	9.59482	11.0884	9.90294	11.141	12.3694	12.0118	9.86738	9.73081	9.34518	13.6623	12.7303	12.4742	11.5455	12.1752	11.5959	gi|226507924|ref|NP_001152214.1| uncharacterized protein LOC100285852 [Zea mays] >gi|670360594|ref|XP_008680648.1| PREDICTED: LOC100285852 isoform X1 [Zea mays] >gi|195653891|gb|ACG46413.1| DNA binding protein [Zea mays] >gi|414864537|tpg|DAA43094.1| TPA: DNA binding protein [Zea mays]
Zm00001eb002010	1.95006	1.85281	2.13192	2.45744	2.26866	1.4497	1.35406	0.578031	0.598163	1.38111	0.888742	1.16493	0.828745	0.492825	1.00249	1.30413	1.13019	1.30012	0.712772	0.458506	0.353287	0.488805	1.07124	0.24865	gi|992282309|gb|KXG40277.1| hypothetical protein SORBI_001G522500 [Sorghum bicolor]
Zm00001eb002020	0.243327	0.546008	0.638831	0.400005	0.548472	0.530258	0.385136	0.813111	0.647255	0.561554	0.549532	0.563534	0.483834	0.764969	0.569056	0.501747	0.860282	0.316535	0.839826	0.845589	0.897088	0.901467	0.808947	0.78271	gi|670434868|ref|XP_008657993.1| PREDICTED: uncharacterized protein LOC100191448 isoform X1 [Zea mays]
Zm00001eb002030	3.56897	2.8541	2.77629	4.03997	3.76926	2.98597	3.83215	3.92986	3.79742	4.41694	3.94599	4.04795	3.17949	2.90144	3.17288	3.44479	3.11636	4.40495	1.11253	2.35522	1.74761	3.67442	3.89143	2.00295	gi|413957087|gb|AFW89736.1| putative leucine-rich repeat transmembrane protein kinase family protein [Zea mays]
Zm00001eb002040	9.87857	11.61	11.605	10.4477	8.76243	9.45517	13.2149	11.7657	9.96395	11.2875	10.6372	10.1779	11.5484	11.5447	12.5444	11.2859	10.5109	10.2857	10.9316	10.1951	12.3148	11.3284	11.1055	8.51206	gi|226499046|ref|NP_001147290.1| inner membrane protein ybaL precursor [Zea mays] >gi|195609554|gb|ACG26607.1| inner membrane protein ybaL [Zea mays] >gi|414864544|tpg|DAA43101.1| TPA: inner membrane protein ybaL [Zea mays]
Zm00001eb002050	0	0.290701	0	0	0	0	0	0	0	0	0	0	0	0	0	0	0	0	0	0	0	0	0	0	gi|413936888|gb|AFW71439.1| hypothetical protein ZEAMMB73_396279 [Zea mays]
Zm00001eb002060	62.0502	62.3995	73.8106	66.1601	60.7086	59.9659	106.195	83.0734	71.7158	75.8996	67.1594	64.9416	76.6918	81.7754	64.1221	49.014	65.874	48.1435	61.2851	61.0738	60.2961	68.44	63.0456	74.3464	gi|514822425|ref|XP_004985877.1| PREDICTED: ADP,ATP carrier protein 1, mitochondrial-like [Setaria italica] >gi|944228399|gb|KQK92803.1| hypothetical protein SETIT_036154mg [Setaria italica] >gi|944228400|gb|KQK92804.1| hypothetical protein SETIT_036154mg [Setaria italica]
Zm00001eb002070	0.693802	0.69193	1.16936	0.921651	1.25558	1.25434	0.848807	1.66452	1.06631	1.10188	1.59176	1.80414	2.11427	2.38624	1.65862	0.918436	1.79561	1.96108	1.91135	2.01194	1.65358	2.51791	0.900123	1.7854	gi|242042391|ref|XP_002468590.1| hypothetical protein SORBIDRAFT_01g048650 [Sorghum bicolor] >gi|241922444|gb|EER95588.1| hypothetical protein SORBI_001G521900 [Sorghum bicolor]
Zm00001eb002080	0.0649884	0.656232	0.303326	0	0	0.0755321	0	0.0668209	0	0	0.0670952	0.0633728	0	0	0.425559	0	0	0.225443	0.219726	0.221233	0.43563	0.157235	0.0843145	0.0836193	gi|293331555|ref|NP_001168925.1| uncharacterized protein LOC100382735 [Zea mays] >gi|223973777|gb|ACN31076.1| unknown [Zea mays]
Zm00001eb002090	10.6854	8.79552	12.8063	12.6121	11.2813	10.2601	8.81939	8.74383	5.09538	9.17536	7.40733	11.151	12.0029	8.80311	8.56099	8.51204	10.3965	11.3902	4.09098	6.38163	6.5572	7.29813	8.55661	7.10461	gi|195624682|gb|ACG34171.1| hypothetical protein [Zea mays]
Zm00001eb002100	13.9805	26.5343	15.3712	15.6223	20.4754	21.909	14.241	18.9991	10.8073	16.4097	16.6135	18.1052	19.4053	18.3977	17.5428	22.1863	33.3654	13.776	41.9895	27.5811	35.6186	25.5941	23.9731	28.0785	gi|222624128|gb|EEE58260.1| hypothetical protein OsJ_09261 [Oryza sativa Japonica Group]
Zm00001eb002140	0	0	0	0	0	0	0	0	0	0	0	0	0	0	0	0	0	0	0	0	0	0	0	0	NA
Zm00001eb002150	0	0	0	0.16853	0	0.0546109	0	0	0	0	0.0485109	0.183278	0	0	0	0.0430622	0.156353	0.054333	0	0	0	0.113684	0.121921	0	gi|226493792|ref|NP_001146391.1| uncharacterized protein LOC100279971 [Zea mays] >gi|670422280|ref|XP_008652065.1| PREDICTED: DNA polymerase delta subunit 3-like isoform X1 [Zea mays] >gi|219886983|gb|ACL53866.1| unknown [Zea mays] >gi|413947704|gb|AFW80353.1| hypothetical protein ZEAMMB73_847565 [Zea mays] >gi|414883663|tpg|DAA59677.1| TPA: hypothetical protein ZEAMMB73_193598 [Zea mays]
Zm00001eb002170	6.37302	7.01213	8.51406	7.06723	6.37555	7.04915	8.61043	8.642	7.59991	6.96769	7.78747	8.76647	9.9638	10.3937	7.74734	7.39246	8.16157	9.46971	6.76602	9.04832	8.255	8.78963	6.71044	8.91309	gi|514822414|ref|XP_004985872.1| PREDICTED: DNA polymerase delta small subunit [Setaria italica] >gi|944228385|gb|KQK92789.1| hypothetical protein SETIT_035775mg [Setaria italica]
Zm00001eb002180	122.86	132.111	119.193	88.4969	95.6804	116.28	58.7898	59.7085	73.9133	63.8439	69.5274	66.9763	48.6507	51.7879	69.0509	51.7088	62.8568	44.9646	51.8598	56.0973	51.2754	46.1433	49.4336	47.8593	gi|573923489|ref|XP_006649323.1| PREDICTED: calcium-dependent protein kinase isoform 11 [Oryza brachyantha]
Zm00001eb002190	0.985201	0.587223	0.467016	0.294468	0.967077	0.214695	0.338993	0.538146	0.687923	0.146688	0.603926	0.330244	0.337756	0.446721	0.835215	0.733603	0.648828	0.747609	2.01246	0.524034	0.949326	0.782128	0.918691	0.475365	gi|514822405|ref|XP_004985868.1| PREDICTED: uncharacterized protein LOC101755828 isoform X1 [Setaria italica] >gi|944228378|gb|KQK92782.1| hypothetical protein SETIT_036175mg [Setaria italica] >gi|944228380|gb|KQK92784.1| hypothetical protein SETIT_036175mg [Setaria italica]
Zm00001eb002200	1.81845	1.84406	1.18334	2.67578	3.82426	3.73922	0.770094	0.575299	0.483711	2.16601	2.34675	1.43223	0.805647	0.710374	0.883256	1.73063	1.66789	1.61747	1.33998	1.50791	1.73465	1.94598	1.67867	0.809917	gi|226528270|ref|NP_001145674.1| uncharacterized protein LOC100279177 [Zea mays] >gi|195659543|gb|ACG49239.1| hypothetical protein [Zea mays]
Zm00001eb002210	0.12955	0.145351	0.226748	0.154886	0.301433	0.225853	0	0.266406	0	0.385779	0.0668749	0	0	0.125317	0.0605945	0.0593637	0.071847	0.0749011	0.0730015	0	0.521041	0.156719	0.252113	0.250035	NA
Zm00001eb002220	47.7414	47.9786	54.4557	44.4414	42.5917	43.7071	61.5903	55.9126	43.5172	53.2172	54.7187	54.4713	59.881	52.0589	52.422	49.1578	56.0403	52.9019	43.0724	49.5385	51.4086	48.6736	49.3191	52.0331	gi|944228370|gb|KQK92774.1| hypothetical protein SETIT_034456mg [Setaria italica]
Zm00001eb002240	1.37551	1.86479	2.00627	2.12417	1.20019	2.46463	3.2184	2.00359	1.64651	2.11629	1.95264	2.23553	2.64078	1.94041	2.46625	2.83635	2.98781	3.3799	1.03347	1.04056	1.38305	1.66398	1.78456	2.65477	gi|670359775|ref|XP_008673767.1| PREDICTED: LOC100280817 isoform X1 [Zea mays]
Zm00001eb002250	0.401888	0.593295	0.271492	0.35404	0.639804	0.245837	0.628827	0.869937	0.292577	0.428312	0.655131	0.226888	0.0696147	0.245529	0.217655	0.523393	1.47806	0.34242	0.0715148	0.0240018	0.0850717	0.179115	0.0548843	0.108863	gi|242037079|ref|XP_002465934.1| hypothetical protein SORBIDRAFT_01g048500 [Sorghum bicolor] >gi|241919788|gb|EER92932.1| hypothetical protein SORBI_001G520100 [Sorghum bicolor]
Zm00001eb002260	18.1798	21.3709	20.5439	19.1781	22.0876	22.9306	24.8979	23.25	22.1798	25.7898	26.1456	23.9847	21.1004	20.1193	21.3125	20.212	22.0556	18.7637	25.4492	23.232	24.2479	23.3798	22.4399	24.4684	gi|514822389|ref|XP_004985860.1| PREDICTED: exosome complex exonuclease RRP44 [Setaria italica] >gi|944228365|gb|KQK92769.1| hypothetical protein SETIT_034117mg [Setaria italica]
Zm00001eb002270	1.5352	3.02817	1.9647	0.858511	4.00417	1.78428	3.38075	7.61242	7.85121	11.4732	10.4046	6.27791	5.02545	4.81439	3.17337	4.51586	6.37182	5.66918	20.5947	39.0836	39.7025	22.945	28.4947	18.5425	gi|1002849646|ref|XP_006649326.2| PREDICTED: glyceraldehyde-3-phosphate dehydrogenase GAPB, chloroplastic [Oryza brachyantha]
Zm00001eb002280	0.113202	0.381025	0	0.6767	0.263394	0.131567	0	0.349181	0.361343	0	0.233743	0.551937	0.124188	0.219004	0.317687	0	0.251121	0.261796	0	0	0	0	0	0	NA
Zm00001eb002290	0.56194	0.360273	0.187342	1.00775	2.19474	1.07297	0.220978	0.288893	0.298955	0.908398	0.497277	0.469689	0.440342	0.854192	0.488125	1.10356	1.0685	1.25316	0.0452362	0.0455465	0.0538114	0.145669	0.260375	0.361519	gi|255674179|dbj|BAH91979.1| Os03g0129350 [Oryza sativa Japonica Group]
Zm00001eb002300	0	0	0	0	0	0	0	0	0	0	0	0	0	0	0	0	0	0	0	0	0	0	0	0	gi|670361850|ref|XP_008650595.1| PREDICTED: LOW QUALITY PROTEIN: plasma membrane ATPase-like [Zea mays]
Zm00001eb002310	0.0597119	0.0669947	0.0696747	0.214169	0.104202	0.416398	0.164368	0.399072	0.254136	0.106687	0.184943	0	0.098261	0.375444	0.111716	0.0547235	0.132462	0.241663	0	0.135514	0.240157	0.577877	0.464814	0.422566	gi|226528890|ref|NP_001142882.1| putative MYB DNA-binding domain superfamily protein [Zea mays] >gi|224033463|gb|ACN35807.1| unknown [Zea mays] >gi|414864590|tpg|DAA43147.1| TPA: putative MYB DNA-binding domain superfamily protein [Zea mays]
Zm00001eb002320	181.405	142.122	190.232	208.397	203.692	178.521	226.5	219.206	200.878	226.036	213.281	227.138	214.795	205.099	166.878	183.089	210.915	204.817	106.166	147.931	138.673	152.179	153.243	164.988	gi|573923499|ref|XP_006649328.1| PREDICTED: NADH dehydrogenase [ubiquinone] 1 beta subcomplex subunit 7 [Oryza brachyantha]
Zm00001eb002330	0	0	0	0	0	0	0	0	0	0	0	0.0900665	0	0	0	0	0	0	0	0	0	0	0	0	gi|414864592|tpg|DAA43149.1| TPA: hypothetical protein ZEAMMB73_072128 [Zea mays]
Zm00001eb002340	0	0	0	0	0	0	0.13331	0.124486	0	0	0	0.118063	0	0	0.113259	0.110958	0.268582	0	0	0.27477	0	0	0.157077	0	gi|414864592|tpg|DAA43149.1| TPA: hypothetical protein ZEAMMB73_072128 [Zea mays]
Zm00001eb002350	0	0	0	0	0	0	0	0	0	0	0	0	0	0	0	0	0	0	0	0	0	0	0	0	gi|721687834|ref|XP_010239355.1| PREDICTED: uncharacterized protein LOC104585091 [Brachypodium distachyon]
Zm00001eb002360	0	0	0	0	0.200516	0	0	0	0	0	0	0	0	0	0	0	0	0	0	0	0	0	0	0	gi|414864594|tpg|DAA43151.1| TPA: putative HLH DNA-binding domain superfamily protein [Zea mays]
Zm00001eb002370	0	0	0	0	0	0	0	0	0	0.0626847	0	0	0	0	0	0	0	0	0	0	0	0	0	0	gi|414864594|tpg|DAA43151.1| TPA: putative HLH DNA-binding domain superfamily protein [Zea mays]
Zm00001eb002380	0.0567364	0.0954843	0.595823	0.780069	0.165015	0.131883	1.90536	1.34173	1.35828	0.236532	1.933	0.774563	2.30299	4.44547	2.57412	5.27765	0.629307	1.83696	2.07811	3.70188	1.71142	1.33838	0.404847	2.00754	gi|242042375|ref|XP_002468582.1| hypothetical protein SORBIDRAFT_01g048390 [Sorghum bicolor] >gi|241922436|gb|EER95580.1| hypothetical protein SORBI_001G518800 [Sorghum bicolor]
Zm00001eb002390	0	0	0	0	0	0	0	0	0	0	0	0	0	0	0	0	0	0	0	0	0	0	0	0	gi|641739957|gb|AIA67010.1| defensin [Triticum aestivum]
Zm00001eb002410	0	0	0	0	0	0	0	0	0	0	0	0	0	0	0	0	0	0	0	0	0	0	0	0	gi|514823546|ref|XP_004986433.1| PREDICTED: TATA-box-binding protein 1-like [Setaria italica]
Zm00001eb002420	45.074	35.1693	48.6812	47.634	45.0512	40.6414	58.0492	52.2301	42.1546	57.6839	57.5689	55.9012	49.0563	50.3056	35.4722	41.9642	55.5997	45.295	30.2372	32.322	29.075	35.7021	38.4633	39.527	gi|1002247301|ref|XP_015627822.1| PREDICTED: probable adenylate kinase 1, chloroplastic isoform X1 [Oryza sativa Japonica Group] >gi|122247572|sp|Q10S93.1|KAD1_ORYSJ RecName: Full=Probable adenylate kinase 1, chloroplastic; AltName: Full=Adenylate monophosphate kinase 1; Flags: Precursor >gi|108706004|gb|ABF93799.1| Adenylate kinase, chloroplast precursor, putative, expressed [Oryza sativa Japoni…
Zm00001eb002430	19.6667	23.1301	20.5118	17.124	17.4784	18.8527	18.0534	15.7026	15.1155	16.7649	15.752	18.0103	16.8503	17.3716	17.7555	18.2378	17.4575	17.0516	22.2466	18.1083	21.6682	19.4992	19.1884	22.3365	gi|670440443|ref|XP_008660507.1| PREDICTED: epidermal growth factor receptor substrate 15-like 1 [Zea mays] >gi|413956932|gb|AFW89581.1| hypothetical protein ZEAMMB73_625275 [Zea mays]
Zm00001eb002440	13.3058	10.79	12.7896	10.3166	13.518	11.698	14.172	11.2428	9.64395	12.4909	11.8738	13.2705	11.3165	11.928	11.8555	14.8263	13.7211	15.005	6.84456	9.11894	9.87291	12.3033	14.1178	10.4926	gi|242037061|ref|XP_002465925.1| hypothetical protein SORBIDRAFT_01g048340 [Sorghum bicolor]
Zm00001eb002450	3.85445	4.43988	5.27713	3.80949	3.408	5.19657	7.41292	5.12566	5.35887	5.81548	6.42011	5.61289	6.59653	7.65584	8.99019	6.5468	6.84044	6.83407	9.26713	7.63952	7.51001	7.52265	8.46783	7.93513	gi|670361877|ref|XP_008650688.1| PREDICTED: cancer-related nucleoside-triphosphatase [Zea mays]
Zm00001eb002460	8.23487	8.65571	7.73764	5.64811	6.05072	5.56624	8.47068	9.40292	8.62364	7.64056	6.73434	8.55846	7.53635	7.31593	8.67646	7.58664	5.64862	7.19176	8.64571	9.76241	9.8779	7.68113	7.73166	7.38908	gi|242042369|ref|XP_002468579.1| hypothetical protein SORBIDRAFT_01g048320 [Sorghum bicolor] >gi|241922433|gb|EER95577.1| hypothetical protein SORBI_001G518100 [Sorghum bicolor]
Zm00001eb002470	4.6996	2.1209	5.85133	9.98178	9.74363	11.8701	7.37164	8.2065	7.2073	7.69313	8.7823	6.83575	4.66607	8.6349	5.47694	7.24247	6.0572	7.04329	3.16603	3.33671	3.97739	3.27136	4.01935	3.00655	gi|670436674|ref|XP_008658998.1| PREDICTED: uncharacterized LOC100502441 isoform X1 [Zea mays] >gi|413956936|gb|AFW89585.1| putative protein kinase superfamily protein [Zea mays]
Zm00001eb002480	0	0	0.0401876	0	0	0	0	0	0	0	0	0	0.0377839	0	0	0	0	0	0	0	0	0	0	0	gi|226497244|ref|NP_001140469.1| putative protein kinase superfamily protein [Zea mays] >gi|194699630|gb|ACF83899.1| unknown [Zea mays] >gi|413956940|gb|AFW89589.1| putative protein kinase superfamily protein [Zea mays]
Zm00001eb002490	9.66966	11.7808	12.5705	11.8302	12.5746	14.6583	15.4414	15.7979	15.5528	15.701	18.2881	16.4636	13.706	13.6116	15.1056	13.2765	13.7785	13.1431	18.4793	14.069	14.5064	16.3335	18.3329	16.5636	gi|414864618|tpg|DAA43175.1| TPA: putative plant regulator RWP-RK family protein [Zea mays]
Zm00001eb002510	4.3211	4.93681	3.4741	4.72515	5.21102	4.5322	14.2736	12.8141	14.2697	30.4427	25.5702	20.2462	5.52094	10.0674	6.67953	5.74699	7.86148	7.31211	5.49347	7.02607	5.65176	7.076	9.26375	10.8486	gi|414864621|tpg|DAA43178.1| TPA: catalase2 [Zea mays]
Zm00001eb002520	42.4443	38.5853	50.9483	49.652	43.7574	42.146	63.6546	52.0561	48.6814	57.8682	56.9439	53.148	52.629	48.4687	39.9086	45.0025	53.8865	52.4521	18.2999	24.6002	16.2829	32.4926	36.8804	35.0639	gi|514785664|ref|XP_004970894.1| PREDICTED: 60S ribosomal protein L5-1 [Setaria italica] >gi|944243818|gb|KQL08126.1| hypothetical protein SETIT_002374mg [Setaria italica]
Zm00001eb002530	23.486	26.2198	27.4046	25.9342	25.5614	25.8612	24.2693	27.1429	25.8819	26.0045	27.0859	26.9464	25.8422	26.5275	26.7218	22.9546	22.1737	22.3349	35.2392	31.0392	32.236	28.0733	26.5104	32.5574	gi|242037053|ref|XP_002465921.1| hypothetical protein SORBIDRAFT_01g048260 [Sorghum bicolor] >gi|241919775|gb|EER92919.1| hypothetical protein SORBI_001G517500 [Sorghum bicolor]
Zm00001eb002540	6.10355	6.78842	7.92698	5.58394	4.66181	5.24324	8.91191	7.58536	7.2566	6.51152	7.04114	7.27157	9.02495	9.06149	8.98646	8.07431	8.47711	8.86814	5.65249	6.17308	7.68459	7.7688	8.5039	7.13628	gi|414864625|tpg|DAA43182.1| TPA: hypothetical protein ZEAMMB73_451476 [Zea mays]
Zm00001eb002550	26.7771	25.5227	28.2063	28.2544	31.5521	35.4613	19.3131	22.834	23.3156	23.2922	26.2756	23.2847	25.4951	26.9952	28.1743	26.8815	30.5725	28.236	31.5067	32.0574	26.7427	29.6587	33.5289	28.9537	gi|743863987|ref|XP_010943919.1| PREDICTED: sorcin-like isoform X2 [Elaeis guineensis]
Zm00001eb002560	4.82662	6.50539	6.14391	6.44502	6.41738	7.10318	6.1772	6.47731	8.5037	7.16776	7.40991	7.30444	11.1746	9.76222	9.76319	9.16274	10.3943	7.57441	13.1398	10.8827	10.6726	7.96206	9.84021	9.11384	gi|242042357|ref|XP_002468573.1| hypothetical protein SORBIDRAFT_01g048220 [Sorghum bicolor]
Zm00001eb002570	9.84035	11.5641	10.0143	10.7702	9.25289	11.036	9.6956	9.76318	11.9166	8.1444	9.65662	8.15142	10.2167	11.2263	10.3251	8.34887	8.93429	7.69525	12.988	10.2913	11.3971	8.49237	7.68632	7.54462	gi|242042353|ref|XP_002468571.1| hypothetical protein SORBIDRAFT_01g048200 [Sorghum bicolor] >gi|241922425|gb|EER95569.1| hypothetical protein SORBI_001G516600 [Sorghum bicolor]
Zm00001eb002590	0	0	0	0	0	0	0	0	0	0	0	0	0	0	0	0	0	0	0	0	0	0	0	0	gi|238010502|gb|ACR36286.1| unknown [Zea mays]
Zm00001eb002600	0	0	0.0335514	0.0343773	0	0	0	0	0	0	0	0	0	0.0556286	0	0	0.0318932	0.0332489	0.162029	0	0	0.0347842	0	0.0739944	gi|242042347|ref|XP_002468568.1| hypothetical protein SORBIDRAFT_01g048170 [Sorghum bicolor]
Zm00001eb002610	39.0423	47.3019	38.6889	29.7134	37.9639	38.8409	28.5199	26.3028	25.3898	28.8745	28.8773	30.1732	27.6167	25.2246	30.9079	35.7539	31.2506	31.6019	29.8154	31.3754	40.4281	29.9947	26.4603	28.6039	gi|242042345|ref|XP_002468567.1| hypothetical protein SORBIDRAFT_01g048160 [Sorghum bicolor] >gi|241922421|gb|EER95565.1| hypothetical protein SORBI_001G516100 [Sorghum bicolor]
Zm00001eb002620	0.769999	1.40786	1.33107	2.86404	3.31779	1.95558	2.63768	2.49243	4.82469	4.38204	5.82972	4.31048	14.4856	22.4279	12.4052	23.1827	20.8455	20.9402	13.5632	20.6462	13.8786	17.9742	14.5407	19.1177	gi|212275494|ref|NP_001130494.1| basic endochitinase precursor [Zea mays] >gi|194689288|gb|ACF78728.1| unknown [Zea mays] >gi|414864644|tpg|DAA43201.1| TPA: basic endochitinase [Zea mays]
Zm00001eb002620	0.769999	1.40786	1.33107	2.86404	3.31779	1.95558	2.63768	2.49243	4.82469	4.38204	5.82972	4.31048	14.4856	22.4279	12.4052	23.1827	20.8455	20.9402	13.5632	20.6462	13.8786	17.9742	14.5407	19.1177	gi|212275494|ref|NP_001130494.1| basic endochitinase precursor [Zea mays] >gi|194689288|gb|ACF78728.1| unknown [Zea mays] >gi|414864644|tpg|DAA43201.1| TPA: basic endochitinase [Zea mays]
Zm00001eb002640	33.701	36.4109	43.89	37.3878	35.8712	28.5433	46.6534	42.0394	34.6019	37.6108	35.1418	33.9816	38.0451	38.3756	30.9895	30.329	36.2952	29.5293	26.5373	30.6239	31.2965	31.4641	31.1181	30.4275	gi|414864648|tpg|DAA43205.1| TPA: 40S ribosomal protein SA [Zea mays]
Zm00001eb002650	0	0.0694099	0	0	0	0	0.0681175	0	0	0	0	0	0	0	0	0	0	0	0	0	0	0	0	0	gi|944262800|gb|KQL27057.1| hypothetical protein SETIT_028839mg [Setaria italica]
Zm00001eb002660	1.86878	4.63951	2.55173	1.2835	0.92515	0.508333	2.97704	3.88383	5.92288	3.55207	5.21337	1.47336	2.61721	7.84621	4.4634	9.8751	6.57123	5.14941	4.61552	6.9031	5.38385	5.29098	5.57121	5.93456	gi|242037049|ref|XP_002465919.1| hypothetical protein SORBIDRAFT_01g048130 [Sorghum bicolor] >gi|241919773|gb|EER92917.1| hypothetical protein SORBI_001G515800 [Sorghum bicolor]
Zm00001eb002680	5.3351	4.92546	6.18967	5.43081	5.78116	5.17313	7.18348	4.38844	9.14744	5.33805	4.65824	4.60791	4.38132	4.453	4.13522	3.93946	4.5988	5.39357	5.9783	4.18585	5.31326	6.34333	5.2209	6.94303	gi|836022282|ref|XP_004985819.2| PREDICTED: uncharacterized protein LOC101771225 [Setaria italica]
Zm00001eb002690	31.546	46.4341	27.3589	21.0605	19.7869	23.2974	35.8938	42.262	41.2779	36.2249	42.9789	27.2868	31.9866	39.2113	52.3529	54.2584	36.9215	42.2839	54.7205	60.1965	53.9099	34.6836	37.985	31.6797	gi|836022282|ref|XP_004985819.2| PREDICTED: uncharacterized protein LOC101771225 [Setaria italica]
Zm00001eb002700	0.12324	0.110617	0.0575208	0	0	0.0286469	0.108557	0.076029	0.0524513	0	0.050894	0	0	0.0238425	0	0.180711	0.0820169	0.199508	0.0277782	0.0279688	0.0330441	0.0298171	0	0	gi|293337111|ref|NP_001169640.1| putative AMP-dependent synthetase and ligase superfamily protein [Zea mays] >gi|224030593|gb|ACN34372.1| unknown [Zea mays] >gi|414864657|tpg|DAA43214.1| TPA: putative AMP-dependent synthetase and ligase superfamily protein [Zea mays]
Zm00001eb002710	0	0	0	0	0	0	0	0	0	0	0	0	0	0	0	0	0	0	0	0	0	0	0	0	gi|937901634|dbj|BAS76688.1| Os02g0119250, partial [Oryza sativa Japonica Group]
Zm00001eb002720	0	0.0603044	0.094075	0	0	0.0624691	0	0.0276323	0	0	0.0277457	0	0	0.0519924	0	0	0	0	0	0.0914859	0	0.0325105	0	0	gi|414864659|tpg|DAA43216.1| TPA: putative AMP-dependent synthetase and ligase superfamily protein [Zea mays]
Zm00001eb002730	0	0	0	0	0	0	0	0	0	0	0	0	0	0	0	0	0	0	0	0	0	0	0	0	gi|937901634|dbj|BAS76688.1| Os02g0119250, partial [Oryza sativa Japonica Group]
Zm00001eb002740	47.4998	30.4681	34.5773	35.9467	44.7775	46.0651	29.3552	41.3255	47.1797	35.9978	43.2214	38.1663	21.469	31.2407	21.0005	34.1385	25.0721	33.084	36.6071	36.6123	31.1759	41.3916	37.3206	36.0168	gi|944228302|gb|KQK92706.1| hypothetical protein SETIT_034964mg [Setaria italica] >gi|944228303|gb|KQK92707.1| hypothetical protein SETIT_034964mg [Setaria italica]
Zm00001eb002750	0	0	0	0	0	0	0	0	0	0	0	0	0	0	0	0	0	0	0	0	0	0	0	0	gi|414876818|tpg|DAA53949.1| TPA: hypothetical protein ZEAMMB73_952630 [Zea mays]
Zm00001eb002760	10.062	7.67165	7.58934	11.9965	10.1861	10.5638	6.97791	9.6598	5.17557	5.42974	5.65322	7.45374	12.3192	10.0827	6.37039	3.10776	4.84033	5.20679	19.2025	25.8947	34.5808	23.47	17.2734	16.7375	gi|514822289|ref|XP_004985811.1| PREDICTED: cytochrome P450 78A9-like [Setaria italica] >gi|944228300|gb|KQK92704.1| hypothetical protein SETIT_035000mg [Setaria italica]
Zm00001eb002770	0	0	0	0	0	0	0	0	0	0	0	0	0	0	0	0	0	0	0	0	0	0	0	0	gi|413917457|gb|AFW57389.1| putative protein of unknown function (DUF594) domain family protein [Zea mays]
Zm00001eb002780	74.638	59.0852	51.8329	84.3948	102.433	57.1734	45.0906	50.7282	52.7643	58.5517	55.4143	52.6572	61.4214	58.6682	37.6323	51.509	55.2046	62.274	16.8641	30.8836	23.5984	50.8515	55.1929	47.2038	gi|414864664|tpg|DAA43221.1| TPA: glutathione S-transferase domain containing protein [Zea mays]
Zm00001eb002790	65.7293	54.4337	51.8001	73.0321	88.8095	57.2717	44.1201	58.8159	63.6755	54.2611	56.4123	57.2252	61.9203	58.896	45.4226	60.3482	45.688	63.6457	22.1509	32.2506	29.4626	43.5825	43.1053	45.1707	gi|414864666|tpg|DAA43223.1| TPA: glutathione S-transferaseGlutathione S-transferase GST 12 [Zea mays]
Zm00001eb002800	132.843	99.3417	83.1865	108.735	131.133	74.6064	75.8486	89.4104	101.827	85.8265	85.5974	80.1047	118.7	117.093	69.49	91.9543	62.9347	87.2537	52.2413	72.7074	56.5593	90.9277	95.9941	80.7071	gi|514822281|ref|XP_004985807.1| PREDICTED: glutathione S-transferase F8, chloroplastic-like [Setaria italica] >gi|944228296|gb|KQK92700.1| hypothetical protein SETIT_037373mg [Setaria italica]
Zm00001eb002810	5.49241	8.45722	8.13254	5.52495	7.844	6.86777	10.2183	10.6325	12.3328	12.9942	10.989	14.7009	15.2091	14.1067	13.5712	14.2328	16.2175	15.33	16.35	16.2473	17.8244	17.046	16.1681	18.1792	gi|414864668|tpg|DAA43225.1| TPA: hypothetical protein ZEAMMB73_702565 [Zea mays]
Zm00001eb002820	1.58492	1.46273	1.67039	1.77263	2.17101	1.99061	2.44879	2.83868	2.23036	2.89267	2.63919	3.39017	3.78597	2.62115	2.75004	2.38962	2.722	2.51255	3.37074	2.95876	4.04399	2.59764	3.51551	2.73001	gi|242037025|ref|XP_002465907.1| hypothetical protein SORBIDRAFT_01g047950 [Sorghum bicolor] >gi|241919761|gb|EER92905.1| hypothetical protein SORBI_001G513800 [Sorghum bicolor]
Zm00001eb002830	7.39307	10.9813	9.29015	9.12518	8.67061	7.58368	3.92185	2.67747	3.53506	5.88264	5.2224	6.2461	3.97321	2.05569	2.54797	3.8129	4.4819	3.14956	3.44074	4.00777	6.0191	5.21404	4.3104	4.0823	gi|195634729|gb|ACG36833.1| DNA binding protein [Zea mays]
Zm00001eb002840	0	0	0	0	0	0	0	0	0	0.0529631	0	0	0	0	0	0	0	0	0	0	0	0	0	0	NA
Zm00001eb002850	0	0	0	0	0	0	0	0	0	0	0	0	0	0	0	0	0	0	0	0	0	0	0	0	gi|239051881|ref|NP_001131331.2| sterol methyl transferase 2 [Zea mays] >gi|194690512|gb|ACF79340.1| unknown [Zea mays] >gi|194701876|gb|ACF85022.1| unknown [Zea mays] >gi|224028741|gb|ACN33446.1| unknown [Zea mays] >gi|238908561|gb|ACF79690.2| unknown [Zea mays] >gi|414864675|tpg|DAA43232.1| TPA: hypothetical protein ZEAMMB73_766247 [Zea mays]
Zm00001eb002860	0	0	0	0	0	0	0	0	0	0	0	0	0	0.0531259	0	0.0503325	0	0	0	0	0	0	0	0	gi|238010900|gb|ACR36485.1| unknown [Zea mays] >gi|414864676|tpg|DAA43233.1| TPA: inorganic phosphate transporter 1-7 [Zea mays]
Zm00001eb002870	4.25931	2.3894	2.98198	4.83767	3.88158	4.86784	6.72207	5.47427	7.25112	6.00353	6.52279	4.29187	6.38602	7.96557	9.62901	8.32743	6.6928	9.11153	13.2807	11.9218	7.70878	9.96162	11.6045	9.68199	gi|242042319|ref|XP_002468554.1| hypothetical protein SORBIDRAFT_01g047900 [Sorghum bicolor] >gi|92429674|gb|ABE77207.1| unknown [Sorghum bicolor] >gi|241922408|gb|EER95552.1| hypothetical protein SORBI_001G513300 [Sorghum bicolor]
Zm00001eb002880	42.6843	53	41.3661	43.5586	46.6455	57.082	39.0344	41.868	46.8417	52.7573	51.4435	54.5107	53.5866	49.0636	56.9706	57.2045	55.1692	52.4547	75.8815	65.0532	67.2805	72.7009	63.835	74.9133	gi|212722234|ref|NP_001131420.1| histone-lysine N-methyltransferase ASHR1 [Zea mays] >gi|194691468|gb|ACF79818.1| unknown [Zea mays] >gi|413933330|gb|AFW67881.1| histone-lysine N-methyltransferase ASHR1 [Zea mays]
Zm00001eb002890	0	0	0	0	0	0	0	0.357031	0	0	0	0	0	0	0	0	0	0	0	0	0	0	0	0	gi|162457939|ref|NP_001104933.1| CENPCA protein [Zea mays] >gi|11863170|gb|AAD39434.2|AF129857_1 CENPCA protein [Zea mays] >gi|224028335|gb|ACN33243.1| unknown [Zea mays] >gi|414881445|tpg|DAA58576.1| TPA: CENPCA protein [Zea mays]
Zm00001eb002900	0.0644226	0	0.0751713	0	0	0	0	0	0.0685463	0.076736	0	0.0628211	0	0	0	0	0.142912	0	0	0.0731024	0	0.0779332	0	0	gi|162457939|ref|NP_001104933.1| CENPCA protein [Zea mays] >gi|11863170|gb|AAD39434.2|AF129857_1 CENPCA protein [Zea mays] >gi|224028335|gb|ACN33243.1| unknown [Zea mays] >gi|414881445|tpg|DAA58576.1| TPA: CENPCA protein [Zea mays]
Zm00001eb002910	23.7545	21.0766	27.0107	25.5745	21.7842	25.6364	35.0296	33.2719	33.9149	28.9444	28.6537	29.7231	38.0263	40.2705	38.7741	32.3218	38.1104	43.304	27.3859	28.3302	25.5907	35.9936	33.7275	32.2798	gi|673921563|ref|NP_001288500.1| uncharacterized protein LOC103651496 [Zea mays] >gi|195643614|gb|ACG41275.1| hypothetical protein [Zea mays]
Zm00001eb002920	4.30815	6.15184	7.23576	3.90203	6.91052	5.38643	7.83411	6.37598	6.11188	4.89833	5.79563	5.98331	11.028	7.76645	7.44959	9.09292	5.50252	8.52914	7.28292	9.2587	9.01356	7.58057	5.08118	7.89488	gi|242042317|ref|XP_002468553.1| hypothetical protein SORBIDRAFT_01g047880 [Sorghum bicolor] >gi|92429672|gb|ABE77205.1| putative complex 1 protein, LYR family [Sorghum bicolor] >gi|241922407|gb|EER95551.1| hypothetical protein SORBI_001G513100 [Sorghum bicolor]
Zm00001eb002930	0.436723	0.575203	0.731148	0.499429	0.83943	0.30896	1.25443	1.05426	1.33342	1.24394	1.48987	1.42573	1.6248	1.81838	2.07821	1.35733	1.57957	2.06389	0.941574	1.29277	0.661857	0.872862	1.55198	1.27043	gi|670361914|ref|XP_008650780.1| PREDICTED: pentatricopeptide repeat-containing protein At4g35130, chloroplastic [Zea mays]
Zm00001eb002940	9.46001	10.1508	11.0013	11.1203	10.784	8.48592	8.14418	8.617	8.98468	9.3775	9.57004	9.19388	7.97515	7.00133	8.13676	7.21506	7.8168	8.03895	8.62216	7.06032	7.66056	7.91091	8.69009	8.53675	gi|326521944|dbj|BAK04100.1| predicted protein [Hordeum vulgare subsp. vulgare]
Zm00001eb002950	26.8659	32.0032	16.2547	27.6258	34.7924	46.3872	3.83461	5.05861	5.94062	12.0497	7.93295	9.16391	13.2812	9.51821	20.7365	8.91641	14.8995	12.7842	40.6819	26.1574	18.3793	23.0711	21.5156	30.5136	gi|414864690|tpg|DAA43247.1| TPA: glutathione S-transferase GST 31 [Zea mays]
Zm00001eb002960	82.6336	55.7072	75.5659	89.3444	87.9073	88.408	107.622	109.649	94.6097	108.497	109.179	99.2972	96.1952	107.655	77.3422	89.5229	118.054	103.505	46.045	44.6919	38.461	52.0844	60.4461	44.9417	gi|242037013|ref|XP_002465901.1| hypothetical protein SORBIDRAFT_01g047850 [Sorghum bicolor] >gi|92429669|gb|ABE77202.1| putative aconitate hydratase 1 [Sorghum bicolor] >gi|241919755|gb|EER92899.1| hypothetical protein SORBI_001G512800 [Sorghum bicolor]
Zm00001eb002970	0	0	0	0	0	0	0	0	0	0	0	0	0	0	0	0	0	0	0	0	0	0	0	0	gi|414878388|tpg|DAA55519.1| TPA: hypothetical protein ZEAMMB73_916473, partial [Zea mays]
Zm00001eb002980	0.538222	1.20773	1.88407	1.28696	0.834878	1.25109	0.790163	0.737865	0.381782	0.641094	1.29656	0.874736	0.787279	1.38836	1.00697	1.31535	0.397989	1.03727	0.606576	1.0179	0.962083	1.08516	0.465518	1.61588	gi|670369323|ref|XP_008665839.1| PREDICTED: uncharacterized protein LOC103644408 [Zea mays]
Zm00001eb002990	0	0	0	0	0	0	0	0	0	0	0	0	0	0	0	0	0	0	0	0	0	0	0	0	gi|1020158903|ref|NP_001142045.2| uncharacterized protein LOC100274201 [Zea mays] >gi|414867656|tpg|DAA46213.1| TPA: hypothetical protein ZEAMMB73_837661 [Zea mays] >gi|645167193|gb|AIB05248.1| GRAS transcription factor, partial [Zea mays]
Zm00001eb003000	25.2639	22.9625	26.4121	27.6724	26.7791	29.956	24.1928	23.4312	24.736	22.7671	25.6878	20.7788	25.4483	26.2897	25.0419	30.0292	26.8617	32.3413	27.092	21.3706	25.2143	24.2954	25.6587	24.7904	gi|673921577|ref|NP_001288424.1| probable protein phosphatase 2C 28 [Zea mays] >gi|670361920|ref|XP_008650800.1| PREDICTED: probable protein phosphatase 2C 28 [Zea mays] >gi|219885053|gb|ACL52901.1| unknown [Zea mays] >gi|219887527|gb|ACL54138.1| unknown [Zea mays] >gi|414864700|tpg|DAA43257.1| TPA: protein phosphatase 2C isoform 1 [Zea mays] >gi|414864701|tpg|DAA43258.1| TPA: protein phosphatase…
Zm00001eb003010	26.0518	28.435	23.9777	31.5015	30.6269	31.5787	25.2407	23.2649	25.3871	27.9307	29.7486	25.4932	24.347	23.5881	26.015	32.9986	26.946	28.6458	29.3346	28.9141	31.0692	28.7808	30.1258	28.0854	gi|673921577|ref|NP_001288424.1| probable protein phosphatase 2C 28 [Zea mays] >gi|670361920|ref|XP_008650800.1| PREDICTED: probable protein phosphatase 2C 28 [Zea mays] >gi|219885053|gb|ACL52901.1| unknown [Zea mays] >gi|219887527|gb|ACL54138.1| unknown [Zea mays] >gi|414864700|tpg|DAA43257.1| TPA: protein phosphatase 2C isoform 1 [Zea mays] >gi|414864701|tpg|DAA43258.1| TPA: protein phosphatase…
Zm00001eb003020	32.5346	32.2199	28.6713	38.4439	36.4974	35.6389	26.1366	26.902	25.4451	24.9019	26.5948	25.3659	32.0593	34.1124	31.7591	33.1296	35.4978	36.1298	35.3275	40.389	44.0578	32.9051	32.2394	36.4623	gi|673921577|ref|NP_001288424.1| probable protein phosphatase 2C 28 [Zea mays] >gi|670361920|ref|XP_008650800.1| PREDICTED: probable protein phosphatase 2C 28 [Zea mays] >gi|219885053|gb|ACL52901.1| unknown [Zea mays] >gi|219887527|gb|ACL54138.1| unknown [Zea mays] >gi|414864700|tpg|DAA43257.1| TPA: protein phosphatase 2C isoform 1 [Zea mays] >gi|414864701|tpg|DAA43258.1| TPA: protein phosphatase…
Zm00001eb003030	7.21249	7.49642	8.57076	9.41654	10.1411	11.4169	9.01335	10.7371	10.0282	12.0169	11.7862	10.183	10.194	10.3582	12.2936	9.40803	10.0613	12.0751	13.5641	13.5065	11.6863	14.1314	13.8351	13.6071	gi|92429663|gb|ABE77196.1| unknown [Sorghum bicolor]
Zm00001eb003040	4.30737	5.32586	5.43633	3.88859	4.29525	4.18886	6.38817	5.82979	6.45374	6.28244	6.94278	7.84341	7.28101	7.14277	7.4009	7.73393	7.84898	6.96285	6.58813	5.93508	6.89422	7.28435	6.84281	6.44707	gi|673921563|ref|NP_001288500.1| uncharacterized protein LOC103651496 [Zea mays] >gi|195643614|gb|ACG41275.1| hypothetical protein [Zea mays]
Zm00001eb003050	0	0	0	0	0	0	0	0	0	0	0	0	0	0	0	0	0	0	0	0	0	0	0	0	NA
Zm00001eb003060	0	0	0	0	0	0	0	0	0	0	0	0	0	0	0	0	0	0	0	0	0	0	0	0	gi|162457939|ref|NP_001104933.1| CENPCA protein [Zea mays] >gi|11863170|gb|AAD39434.2|AF129857_1 CENPCA protein [Zea mays] >gi|224028335|gb|ACN33243.1| unknown [Zea mays] >gi|414881445|tpg|DAA58576.1| TPA: CENPCA protein [Zea mays]
Zm00001eb003070	13.9954	13.3264	16.4022	14.3841	13.0328	12.9843	21.6619	19.881	17.4385	18.1328	18.6318	19.0646	21.3808	21.3462	18.5186	19.0425	20.9022	17.9223	15.4961	17.6224	15.0597	18.7127	16.2461	15.1249	gi|414864707|tpg|DAA43264.1| TPA: outer membrane protein porin [Zea mays]
Zm00001eb003080	1.0395	1.11327	1.21294	0.593152	1.04443	0.878656	0.572285	0.607281	0.779256	0.872359	0.560992	0.829359	1.19223	1.09695	1.50282	1.49395	1.67708	1.39323	1.62415	1.68891	1.742	1.60046	1.31798	1.3983	gi|514822227|ref|XP_004985783.1| PREDICTED: uncharacterized protein LOC101755008 [Setaria italica] >gi|944228267|gb|KQK92671.1| hypothetical protein SETIT_037220mg [Setaria italica]
Zm00001eb003090	0.231468	0.259699	0.240078	0.368981	0.269286	0.0298913	0.254863	0.264439	0.0820948	0.122538	0.185867	0.225714	0.225718	0.199026	0.144353	0.306411	0.0855797	0.35687	0.0289849	0.175103	0.137918	0.248899	0.233568	0.330917	gi|992282257|gb|KXG40227.1| hypothetical protein SORBI_001G512100 [Sorghum bicolor]
Zm00001eb003100	0	0	0.294595	0	0	0	0	0	0.134316	0.150363	0.130328	0	0	0	0	0	0	0	0	0	0	0	0	0	gi|992164475|gb|KXG26416.1| hypothetical protein SORBI_006G098100 [Sorghum bicolor]
Zm00001eb003110	5.97776	3.90467	6.01963	5.72724	7.66892	7.80415	8.79097	5.30436	5.70693	6.14493	5.24159	3.95265	3.77306	5.22794	6.05158	4.95305	3.95099	3.6455	5.26035	6.82962	6.69666	3.41758	3.82459	4.05646	gi|212723050|ref|NP_001132400.1| cyclin dependent kinase inhibitor [Zea mays] >gi|194694280|gb|ACF81224.1| unknown [Zea mays] >gi|413956973|gb|AFW89622.1| cyclin dependent kinase inhibitor [Zea mays]
Zm00001eb003120	0	0	0	0	0	0	0	0	0	0	0	0	0	0	0	0	0	0	0	0	0	0	0	0	gi|242042301|ref|XP_002468545.1| hypothetical protein SORBIDRAFT_01g047720 [Sorghum bicolor] >gi|241922399|gb|EER95543.1| hypothetical protein SORBI_001G511400 [Sorghum bicolor]
Zm00001eb003130	12.8978	17.7871	15.5723	17.8831	15.7345	14.7821	12.6235	11.8801	13.6281	10.7754	12.4837	10.3063	10.3174	13.8626	12.7357	15.0216	14.4053	11.9105	13.5264	15.4486	17.1712	12.7855	14.293	9.33488	gi|670359477|ref|XP_008672062.1| PREDICTED: uncharacterized protein LOC100278549 isoform X1 [Zea mays]
Zm00001eb003140	1.57211	1.36298	2.12625	2.05044	1.37173	1.03817	0.511436	0.514324	0.760339	1.6598	1.14353	1.21946	1.33272	1.52074	1.13641	1.21156	1.86265	0.413154	0.845619	1.78393	1.05382	1.59925	1.39066	1.701	gi|1033513749|ref|NP_001314907.1| nucleolin-like [Zea mays] >gi|414864722|tpg|DAA43279.1| TPA: hypothetical protein ZEAMMB73_433978 [Zea mays]
Zm00001eb003150	0	0.0151518	0	0	0.0157111	0	0	0	0	0	0	0	0	0	0.0631654	0.0123765	0	0	0	0	0	0	0	0	gi|514822205|ref|XP_004985772.1| PREDICTED: uncharacterized protein LOC101786593 [Setaria italica]
Zm00001eb003160	0	0	0	0	0	0	0	0	0	0	0	0	0	0	0	0	0	0	0	0	0	0	0	0	gi|242039557|ref|XP_002467173.1| hypothetical protein SORBIDRAFT_01g020910 [Sorghum bicolor] >gi|241921027|gb|EER94171.1| hypothetical protein SORBI_001G236300 [Sorghum bicolor]
Zm00001eb003170	15.3863	7.22976	13.749	14.3389	15.0545	14.734	11.4681	18.9572	18.0503	14.1291	21.4517	18.6458	25.7667	27.1719	21.9467	27.6715	19.6625	32.7548	23.2983	30.3225	27.3271	21.4766	22.7599	21.0833	gi|242036997|ref|XP_002465893.1| hypothetical protein SORBIDRAFT_01g047690 [Sorghum bicolor] >gi|241919747|gb|EER92891.1| hypothetical protein SORBI_001G511000 [Sorghum bicolor]
Zm00001eb003180	179.64	172.92	240.849	197.522	181.037	177.603	221.627	215.664	188.665	224.415	197.898	204.07	216.698	224.811	164.477	157.42	195.484	155.189	111.542	153.17	154.268	160.046	148.361	164.629	gi|937906497|dbj|BAS81551.1| Os02g0814700, partial [Oryza sativa Japonica Group]
Zm00001eb003190	17.7443	23.5978	15.9087	21.3257	23.0433	30.4479	12.9113	13.3167	17.6423	12.7849	16.3658	15.0646	12.4898	12.8133	20.5892	20.569	16.7224	17.0028	23.0918	23.7431	25.0363	23.7547	23.2424	21.0151	gi|670359469|ref|XP_008672040.1| PREDICTED: uncharacterized protein LOC100278544 isoform X2 [Zea mays] >gi|670359471|ref|XP_008672046.1| PREDICTED: uncharacterized protein LOC100278544 isoform X2 [Zea mays]
Zm00001eb003200	2.8894	3.30537	3.30538	2.43845	2.57054	3.29233	2.74478	3.4369	3.79773	4.45392	6.08312	3.14905	3.91568	2.52096	4.82286	4.82874	4.39883	4.5203	6.19346	3.34299	5.16487	5.0717	4.9982	4.88409	gi|414864731|tpg|DAA43288.1| TPA: hypothetical protein ZEAMMB73_597004 [Zea mays]
Zm00001eb003210	0.857494	0.376466	0.478531	0.356588	0.173495	0.563304	0.533658	0.536671	1.42808	0.577308	0.346419	0.436267	0.572611	0.324576	0.662648	0.546684	1.11652	0.301774	1.05043	0.84611	0.749734	0.40591	0.386955	0.91144	gi|670361937|ref|XP_008650854.1| PREDICTED: uncharacterized protein LOC103631693 isoform X1 [Zea mays]
Zm00001eb003220	0	0	0	0	0	0	0.0323676	0	0	0	0	0	0	0	0	0	0	0	0	0	0	0	0	0	gi|219886319|gb|ACL53534.1| unknown [Zea mays]
Zm00001eb003230	0	0	0	0	0	0	0	0	0	0	0	0	0	0	0	0	0	0	0	0	0	0	0	0	gi|242036987|ref|XP_002465888.1| hypothetical protein SORBIDRAFT_01g047630 [Sorghum bicolor] >gi|241919742|gb|EER92886.1| hypothetical protein SORBI_001G510300 [Sorghum bicolor]
Zm00001eb003240	0.0531458	0	0.124026	0.444775	0.0618289	0.308841	0.438881	0.191255	0.169643	0.253215	0.137172	0.155474	0.291519	0.205636	0.12429	0.0974118	0.0884222	0.0614538	0.119791	0.0904594	0.0356247	0	0.0344751	0	gi|413956984|gb|AFW89633.1| putative cytochrome P450 superfamily protein [Zea mays]
Zm00001eb003270	0	0	0	0	0	0	0	0	0	0	0	0	0	0	0	0	0	0	0	0	0	0	0	0	gi|670420291|ref|XP_008650970.1| PREDICTED: uncharacterized protein LOC100216710 isoform X1 [Zea mays] >gi|414883889|tpg|DAA59903.1| TPA: membrane H(+)-ATPase1 [Zea mays]
Zm00001eb003280	0	0	0	0	0	0	0	0	0	0	0	0	0	0	0	0	0	0	0	0	0	0	0	0	gi|992170623|gb|KXG30953.1| hypothetical protein SORBI_004G272800 [Sorghum bicolor]
Zm00001eb003290	0	0	0	0	0	0	0	0	0	0	0	0	0	0	0	0	0	0	0	0	0	0	0	0	gi|226496641|ref|NP_001141467.1| uncharacterized protein LOC100273577 [Zea mays] >gi|194704698|gb|ACF86433.1| unknown [Zea mays]
Zm00001eb003300	0	0	0	0	0	0	0	0	0	0	0	0	0	0	0	0	0	0	0	0	0	0	0	0	gi|226496641|ref|NP_001141467.1| uncharacterized protein LOC100273577 [Zea mays] >gi|194704698|gb|ACF86433.1| unknown [Zea mays]
Zm00001eb003310	0	0	0	0	0	0	0.025257	0	0	0	0	0	0	0	0	0	0	0	0	0	0	0	0	0	gi|413917457|gb|AFW57389.1| putative protein of unknown function (DUF594) domain family protein [Zea mays]
Zm00001eb003330	0.327354	0.682092	0.709377	0.587061	0.516853	0.244584	0.823866	0.456794	0.149275	0.111407	0.410388	0.57003	0.743904	0.949971	0.984302	0.792875	0.778059	0.973359	0.26352	0.238796	0.37617	0.141431	0.15168	0.300858	gi|242036981|ref|XP_002465885.1| hypothetical protein SORBIDRAFT_01g047580 [Sorghum bicolor]
Zm00001eb003340	0.580706	0.806659	0.90346	0.958758	0.997291	0.996311	1.2788	0.824541	1.41229	0.757575	1.05632	0.943784	1.69885	1.95268	1.9401	1.34315	2.26971	1.95051	1.18425	1.06687	0.704374	1.20427	1.29154	1.17415	gi|670361958|ref|XP_008650901.1| PREDICTED: pentatricopeptide repeat-containing protein At5g08305-like [Zea mays] >gi|414864742|tpg|DAA43299.1| TPA: hypothetical protein ZEAMMB73_867482 [Zea mays]
Zm00001eb003350	30.5663	30.3681	37.2703	30.5672	29.8898	31.0432	35.7199	35.9259	32.8458	35.2602	31.9996	33.8282	36.7256	36.0785	33.5708	28.3564	28.3387	24.9188	38.05	36.0825	38.5609	31.4474	32.985	32.1157	gi|514719568|ref|XP_004954265.1| PREDICTED: glutamate--tRNA ligase, cytoplasmic [Setaria italica] >gi|944267737|gb|KQL31977.1| hypothetical protein SETIT_016471mg [Setaria italica]
Zm00001eb003360	14.5621	17.804	13.3108	13.5623	15.9404	13.5546	27.2963	30.3714	26.4792	30.7435	30.2329	27.7166	14.9267	15.1651	20.2397	26.0779	26.2602	27.1185	7.39775	11.8959	11.4914	9.25132	10.4591	8.65091	gi|414864745|tpg|DAA43302.1| TPA: hypothetical protein ZEAMMB73_845485 [Zea mays]
Zm00001eb003370	0	0	0	0	0	0	0	0	0	0	0	0	0	0	0	0	0	0	0	0	0	0.161308	0	0	gi|357125066|ref|XP_003564216.1| PREDICTED: protein NUCLEAR FUSION DEFECTIVE 4-like [Brachypodium distachyon] >gi|944083991|gb|KQK19343.1| hypothetical protein BRADI_1g47750 [Brachypodium distachyon]
Zm00001eb003380	0.101204	0.0756983	0.0787264	0.0403321	0.0392464	0.392078	0	0.0693719	0.107682	0.0803651	0.0348283	0	0	0.326323	0.0946725	0.154582	0.112253	0.23405	0.076038	0.191399	0.226131	0.285666	0.0437667	0.217029	gi|514765251|ref|XP_004965707.1| PREDICTED: DNA-directed RNA polymerase 3, chloroplastic-like [Setaria italica] >gi|944246866|gb|KQL11160.1| hypothetical protein SETIT_005787mg [Setaria italica]
Zm00001eb003390	0	0	0	0	0	0	0	0	0	0	0	0	0	0	0	0	0	0	0	0	0	0	0	0	gi|992276083|gb|KXG34621.1| hypothetical protein SORBI_002G069200 [Sorghum bicolor]
Zm00001eb003400	0.167481	0.0313179	0.0977121	0.166862	0.32474	0.0648843	0.0922043	0	0.0891005	0	0.115273	0	0	0.108005	0.0522239	0.0255815	0.030961	0.032277	0.0629169	0.0316743	0	0	0	0	gi|514816383|ref|XP_004982934.1| PREDICTED: uncharacterized protein LOC101786314 [Setaria italica] >gi|944224397|gb|KQK88801.1| hypothetical protein SETIT_035007mg [Setaria italica]
Zm00001eb003420	8.06518	6.70285	11.781	11.2852	8.96588	8.19329	9.80129	10.6882	10.4249	11.4569	9.25182	8.73854	10.6175	12.3092	8.43884	9.69095	12.3252	9.80955	7.47355	7.99937	6.08705	10.0457	5.89062	7.30256	gi|195643296|gb|ACG41116.1| 60S ribosomal protein L21 [Zea mays]
Zm00001eb003440	12.1776	18.6457	12.4123	10.8551	12.2088	8.03405	48.7631	13.7914	56.7061	9.91892	13.7371	8.05043	5.38307	5.11027	4.80794	4.59539	6.79326	6.9992	5.85293	7.27491	5.9781	6.1092	7.22567	5.76053	gi|414864749|tpg|DAA43306.1| TPA: beta-amylase [Zea mays]
Zm00001eb003450	0.905436	1.63783	1.29368	3.29171	1.95626	2.59862	0.447611	0.398986	0.983054	1.1005	0.801247	0.882927	1.56092	1.6802	2.00514	1.27009	1.06578	1.45295	3.45695	3.69035	4.60773	4.15775	6.3769	3.5188	gi|955724332|ref|XP_014661332.1| PREDICTED: uncharacterized protein LOC101760157 [Setaria italica]
Zm00001eb003460	4.74625	4.01277	3.64835	6.88465	6.22828	7.13718	2.30339	3.21484	6.6297	2.81331	4.18019	3.31217	5.25625	5.2004	6.58625	7.38013	4.09179	6.11246	9.35445	9.06129	5.30754	5.63278	7.23747	5.49911	gi|721625883|ref|XP_010229229.1| PREDICTED: uncharacterized protein LOC100845663 [Brachypodium distachyon]
Zm00001eb003470	9.00687	7.40204	7.16262	9.87667	13.2816	7.00099	26.9723	17.401	21.1811	16.0584	19.7231	11.4682	6.29365	5.21642	5.52761	7.25548	8.78121	9.75151	5.94821	4.36157	5.61448	3.33119	4.98673	4.28128	gi|242036967|ref|XP_002465878.1| hypothetical protein SORBIDRAFT_01g047450 [Sorghum bicolor] >gi|241919732|gb|EER92876.1| hypothetical protein SORBI_001G508400 [Sorghum bicolor]
Zm00001eb003480	28.0992	26.0956	24.702	37.8889	30.1709	40.2969	27.7415	31.5633	33.9366	25.9748	27.0112	25.7362	35.7731	38.2209	35.27	36.2812	32.4385	37.4112	46.6547	44.3731	46.5507	40.0632	42.8011	35.5647	gi|475622942|gb|EMT32036.1| hypothetical protein F775_07429 [Aegilops tauschii]
Zm00001eb003490	104.258	111.362	103.2	78.9524	107.022	102.07	97.2899	91.1646	83.8987	90.2981	102.213	91.0806	48.3635	48.2662	55.2751	53.1487	58.1005	60.6189	42.8724	57.5036	80.3882	52.4895	51.0886	48.8385	gi|242042267|ref|XP_002468528.1| hypothetical protein SORBIDRAFT_01g047430 [Sorghum bicolor] >gi|241922382|gb|EER95526.1| hypothetical protein SORBI_001G508200 [Sorghum bicolor]
Zm00001eb003510	15.8518	20.0953	17.8713	16.0855	14.1758	15.0142	20.1249	19.3149	17.4667	16.3618	18.3458	18.2632	21.5058	18.4169	19.7892	20.0335	20.0853	19.8954	22.061	19.0757	23.5204	21.3599	20.1998	20.9406	gi|475477042|gb|EMT02661.1| hypothetical protein F775_23644 [Aegilops tauschii]
Zm00001eb003520	0	0	0	0	0	0	0	0	0	0	0	0	0	0	0	0	0	0	0	0	0	0	0	0	gi|125542358|gb|EAY88497.1| hypothetical protein OsI_09968 [Oryza sativa Indica Group]
Zm00001eb003530	0	0	0	0	0	0	0	0	0	0	0	0	0	0	0	0	0	0	0.111206	0	0	0	0	0	gi|670427361|ref|XP_008654384.1| PREDICTED: uncharacterized protein LOC100193566 isoform X1 [Zea mays] >gi|224031283|gb|ACN34717.1| unknown [Zea mays] >gi|413949577|gb|AFW82226.1| hypothetical protein ZEAMMB73_235131 [Zea mays] >gi|413949578|gb|AFW82227.1| hypothetical protein ZEAMMB73_235131 [Zea mays]
Zm00001eb003540	31.7652	31.0837	28.3546	33.2722	33.503	35.5575	24.882	18.9157	20.6048	21.1319	22.8952	23.3611	18.1608	18.1281	19.5617	25.8339	21.5314	26.4195	12.5491	15.0276	18.0267	19.2512	19.9776	16.0955	gi|670358776|ref|XP_008666975.1| PREDICTED: uncharacterized protein LOC100272791 isoform X1 [Zea mays] >gi|670358778|ref|XP_008666976.1| PREDICTED: uncharacterized protein LOC100272791 isoform X1 [Zea mays] >gi|670358780|ref|XP_008666977.1| PREDICTED: uncharacterized protein LOC100272791 isoform X1 [Zea mays] >gi|414864766|tpg|DAA43323.1| TPA: hypothetical protein ZEAMMB73_972996 [Zea mays]
Zm00001eb003550	17.9113	17.3982	19.1502	27.3894	26.4635	26.2177	21.9972	17.2775	20.5525	24.4239	23.0242	28.1353	18.0196	18.5803	18.2211	19.9306	20.1215	19.899	14.66	17.5962	16.0446	22.5009	23.4655	25.0969	gi|960459029|ref|XP_014752833.1| PREDICTED: protein PIR isoform X1 [Brachypodium distachyon] >gi|944088345|gb|KQK23697.1| hypothetical protein BRADI_1g75470 [Brachypodium distachyon]
Zm00001eb003560	0	0	0	0	0	0	0	0	0	0	0	0	0	0	0	0	0	0	0	0	0	0	0	0	NA
Zm00001eb003570	10.8019	12.0269	14.1436	12.0272	10.936	11.9794	18.3399	16.4478	12.3707	12.179	14.1317	15.8403	14.745	17.3085	15.9671	13.149	16.5542	14.7789	10.6869	13.3801	12.16	14.8628	14.2281	12.095	gi|992279948|gb|KXG38088.1| hypothetical protein SORBI_001G178500 [Sorghum bicolor]
Zm00001eb003580	1.40015	1.68621	2.05344	1.81219	1.71857	1.86618	3.22477	2.62831	2.41917	2.90711	2.77172	2.96868	3.53712	3.15611	3.85725	3.28446	3.03479	3.19349	2.59134	2.62369	2.34206	3.49634	3.7997	3.53698	gi|414864778|tpg|DAA43335.1| TPA: hypothetical protein ZEAMMB73_613582 [Zea mays]
Zm00001eb003590	0	0	0	0	0	0	0	0	0	0	0	0	0	0	0	0	0	0	0	0	0	0	0	0	gi|670361981|ref|XP_008650968.1| PREDICTED: dirigent protein 16-like [Zea mays] >gi|414864776|tpg|DAA43333.1| TPA: hypothetical protein ZEAMMB73_203958 [Zea mays]
Zm00001eb003600	0.641624	0.392662	1.02092	1.74342	1.2554	1.28806	1.83041	1.49936	0.806821	1.49378	1.59584	1.96234	2.81559	2.34157	1.60967	2.72628	1.64979	1.5513	0.690242	1.45614	0.742889	1.65821	1.66486	1.61361	gi|414591686|tpg|DAA42257.1| TPA: hypothetical protein ZEAMMB73_520007 [Zea mays] >gi|414864779|tpg|DAA43336.1| TPA: hypothetical protein ZEAMMB73_438247 [Zea mays]
Zm00001eb003610	1.41106	1.48211	0.770696	1.97416	1.46696	1.46552	1.61979	1.6978	1.3736	2.71782	1.70477	0.99539	2.14086	1.74249	1.26382	1.54081	1.53181	2.11766	0.203012	0.647283	0.845238	1.52539	2.22018	1.81558	gi|670369343|ref|XP_008665849.1| PREDICTED: xyloglucan galactosyltransferase KATAMARI1 homolog [Zea mays]
Zm00001eb003620	1.20379	1.65756	1.05348	1.83172	1.20949	1.04932	1.74719	1.06895	1.07707	1.43387	1.83597	1.46733	1.89089	2.03778	1.4844	1.6799	1.88144	2.2145	0.6475	1.30389	0.843601	1.48934	1.66825	1.33768	gi|514825050|ref|XP_004987182.1| PREDICTED: xyloglucan galactosyltransferase KATAMARI1 homolog [Setaria italica]
Zm00001eb003630	1.69155	1.15116	1.74728	2.02236	1.7421	1.28918	2.35106	2.28099	1.56379	2.93972	1.6605	2.19032	1.94699	2.17276	1.45268	1.95686	2.09154	1.95599	0.7188	1.3216	1.7473	2.0463	2.15861	1.64129	gi|242042247|ref|XP_002468518.1| hypothetical protein SORBIDRAFT_01g047280 [Sorghum bicolor] >gi|241922372|gb|EER95516.1| hypothetical protein SORBI_001G506500 [Sorghum bicolor]
Zm00001eb003650	27.1373	32.5213	21.9028	19.0416	23.7404	22.5601	26.0441	25.3925	19.9221	25.2383	25.4968	24.7062	9.10035	7.86369	10.886	27.9111	25.9991	21.6231	5.68938	7.47652	12.805	14.823	14.9747	12.0761	gi|992282218|gb|KXG40192.1| hypothetical protein SORBI_001G506300 [Sorghum bicolor]
Zm00001eb003660	10.8544	7.6976	8.86183	22.7101	23.6474	20.1332	10.5609	10.9148	6.37386	15.7751	12.6159	15.9435	14.9972	13.785	8.50947	15.5002	16.3745	19.1624	0.807835	6.15843	3.75237	17.7348	17.4922	18.951	gi|670361992|ref|XP_008651021.1| PREDICTED: leucine-rich repeat receptor-like protein kinase PXL2 [Zea mays] >gi|414864785|tpg|DAA43342.1| TPA: putative leucine-rich repeat receptor-like protein kinase family protein [Zea mays]
Zm00001eb003670	12.3577	8.69705	10.0936	11.0584	10.1508	8.9222	11.8749	9.74136	10.4392	7.3152	7.96425	7.26679	10.9278	9.67173	10.6843	6.34902	6.68727	7.14474	7.09015	9.26343	8.88603	6.56862	7.33611	7.46835	gi|944228204|gb|KQK92608.1| hypothetical protein SETIT_035846mg [Setaria italica]
Zm00001eb003680	0.455945	0.639442	0.425614	0.163534	0.636526	0.132479	0.150609	0.14064	0.48513	0.0271545	0.282435	0.133383	0.0500196	0.176418	0.170607	0.146249	0.0758585	0.184527	0.154155	0	0.0305629	0.0275782	0.0887299	0	gi|242035217|ref|XP_002465003.1| hypothetical protein SORBIDRAFT_01g030280 [Sorghum bicolor] >gi|241918857|gb|EER92001.1| hypothetical protein SORBI_001G310600 [Sorghum bicolor]
Zm00001eb003690	21.7474	27.4733	28.4419	29.944	28.6176	23.0016	41.6738	36.7887	41.1633	33.7619	35.0927	32.8187	36.6152	35.2054	33.7321	38.1704	38.756	40.0156	29.1088	30.5773	29.4553	31.3805	29.085	28.7013	gi|242036933|ref|XP_002465861.1| hypothetical protein SORBIDRAFT_01g047180 [Sorghum bicolor] >gi|241919715|gb|EER92859.1| hypothetical protein SORBI_001G505500 [Sorghum bicolor]
Zm00001eb003700	19.9105	27.1408	22.1469	31.2201	32.1476	34.1345	15.469	21.4605	16.8292	19.2093	20.2999	19.7785	26.1299	19.8899	19.728	25.5233	26.8658	34.2836	8.91276	9.39621	8.60659	14.2566	11.2661	5.06784	gi|414864795|tpg|DAA43352.1| TPA: putative RING zinc finger domain superfamily protein [Zea mays]
Zm00001eb003710	0	0	0	0	0	0	0	0	0	0	0	0	0	0	0	0	0	0	0	0	0	0	0	0	NA
Zm00001eb003720	0	0.169452	0.352461	0.180568	0.175708	0.526605	0	0	0	0.179899	0	0	0.16569	0.438288	0	0.138414	0.167521	0.174642	0	0.514141	0.202479	0.365411	0.39189	0.19433	gi|221137001|ref|NP_001137487.1| uncharacterized protein LOC100240689 [Zea mays] >gi|195651049|gb|ACG44992.1| autophagy-related protein 3 [Zea mays]
Zm00001eb003730	1658.54	1255.8	1505.33	1730.6	1938.74	1785.07	1469.08	1476.07	1698.63	1682.65	2099.29	1705.18	1142.73	929.581	796.78	1363.41	1299.65	1722.55	1345.24	1450.37	1404.09	2126.89	2276.87	2050.07	gi|573923644|ref|XP_006649396.1| PREDICTED: probable aquaporin TIP1-1 [Oryza brachyantha]
Zm00001eb003740	0	0	0	0	0	0	0	0	0	0	0	0	0	0	0	0	0	0	0	0	0	0	0	0	NA
Zm00001eb003750	6.60734	11.0097	9.1601	9.15092	9.81788	8.97188	8.78783	11.1658	6.68224	8.57153	9.99592	9.88791	9.83228	6.70783	7.16006	10.372	13.2062	13.8432	17.1048	15.2921	21.9259	14.1658	14.5134	12.2894	gi|226500170|ref|NP_001148447.1| uncharacterized protein LOC100282062 [Zea mays] >gi|195619324|gb|ACG31492.1| cyclin-dependent kinases regulatory subunit [Zea mays]
Zm00001eb003760	13.2206	16.3086	10.9035	8.10995	8.67007	10.4046	9.7554	7.66261	10.6054	5.63393	7.14618	8.41465	4.6574	5.55735	4.94263	3.10833	2.73831	2.85471	16.0438	16.4418	14.6	10.0481	8.83052	8.63896	gi|514822095|ref|XP_004985718.1| PREDICTED: pheophorbide a oxygenase, chloroplastic [Setaria italica] >gi|944228188|gb|KQK92592.1| hypothetical protein SETIT_035147mg [Setaria italica]
Zm00001eb003770	0	0	0	0	0	0	0	0	0	0	0	0	0	0	0	0	0	0	0	0	0	0	0	0	gi|414874029|tpg|DAA52586.1| TPA: hypothetical protein ZEAMMB73_322627 [Zea mays]
Zm00001eb003780	7.53115	10.4522	7.77177	7.23442	7.64742	7.7411	8.77168	8.90728	12.5988	5.85941	7.01125	5.64591	10.5067	13.8963	14.9047	5.94448	7.19453	6.99697	19.7226	19.1664	13.1314	12.6389	8.81062	8.90601	gi|992282205|gb|KXG40180.1| hypothetical protein SORBI_001G504400 [Sorghum bicolor] >gi|992282206|gb|KXG40181.1| hypothetical protein SORBI_001G504400 [Sorghum bicolor] >gi|992282207|gb|KXG40182.1| hypothetical protein SORBI_001G504400 [Sorghum bicolor]
Zm00001eb003790	0.248236	0	0	0.445175	0.144397	0.577021	0.40999	0.255236	0.132063	0.147841	0.512568	0.121033	0	0	0.116108	0.113749	0.413007	0.287042	0.139881	0.140841	0.166398	0.150148	1.1272	0.479102	gi|195657933|gb|ACG48434.1| hypothetical protein [Zea mays]
Zm00001eb003800	0.966039	0.61935	1.44928	0.164995	0.160553	0.561385	0.759772	0.354743	0.660777	0.0821915	0	0.0672874	0.605599	0.800974	0.839143	0.0632382	0.459218	0	0.622129	0.391499	0.740064	0.0834739	0	0	gi|413935561|gb|AFW70112.1| hypothetical protein ZEAMMB73_153925 [Zea mays]
Zm00001eb003810	12.2859	14.4642	13.5556	10.8416	12.2514	12.3	10.6174	12.0523	13.5615	11.2494	11.6164	10.269	11.3809	12.5009	16.9463	13.6723	11.9934	14.1099	16.6131	14.7118	16.387	14.7361	15.0314	14.5714	gi|1002254773|ref|XP_015631653.1| PREDICTED: protein SHOOT GRAVITROPISM 6 isoform X1 [Oryza sativa Japonica Group]
Zm00001eb003820	8.73193	3.76805	2.01537	6.76853	7.1445	5.35311	2.32438	3.84778	2.04195	4.45753	4.25984	4.39778	1.26322	2.13485	0.628337	2.37435	2.0222	4.21631	1.08142	3.26651	1.41506	1.97334	1.61837	2.46928	NA
Zm00001eb003830	82.6029	100.04	68.141	83.2587	69.2946	90.1279	116.853	82.978	96.5515	78.0593	86.5209	59.4111	44.3953	48.3202	55.853	79.2679	95.9567	61.8666	80.0801	73.5086	80.5497	69.7119	77.0432	66.4647	gi|992282195|gb|KXG40170.1| hypothetical protein SORBI_001G504000 [Sorghum bicolor] >gi|992282196|gb|KXG40171.1| hypothetical protein SORBI_001G504000 [Sorghum bicolor] >gi|992282199|gb|KXG40174.1| hypothetical protein SORBI_001G504000 [Sorghum bicolor] >gi|992282201|gb|KXG40176.1| hypothetical protein SORBI_001G504000 [Sorghum bicolor]
Zm00001eb003840	24.0281	26.0532	28.9004	23.6211	22.7896	22.7477	39.4352	34.8888	35.8714	33.9082	32.2197	32.4818	32.7058	36.2876	34.416	28.5084	27.4348	28.8732	33.5228	29.517	29.215	32.7286	30.541	33.4695	gi|514822073|ref|XP_004985707.1| PREDICTED: methyltransferase-like protein 1 [Setaria italica] >gi|944228176|gb|KQK92580.1| hypothetical protein SETIT_034297mg [Setaria italica]
Zm00001eb003850	5.64719	5.58654	5.24318	5.44483	5.01569	5.7165	6.01739	7.42973	5.94406	9.40271	6.77062	7.04634	7.59421	8.51703	6.75962	6.78925	8.01489	5.75763	8.69114	6.40805	9.11759	7.49262	6.3024	6.48483	gi|357114044|ref|XP_003558811.1| PREDICTED: mitochondrial inner membrane protease subunit 2-like [Brachypodium distachyon] >gi|721625787|ref|XP_010229211.1| PREDICTED: mitochondrial inner membrane protease subunit 2-like [Brachypodium distachyon] >gi|721625790|ref|XP_010229212.1| PREDICTED: mitochondrial inner membrane protease subunit 2-like [Brachypodium distachyon] >gi|944088303|gb|KQK23655.1|…
Zm00001eb003860	0.752598	0.813115	0.748068	0.599854	0.486422	0.745115	0.276222	0.34392	0.415215	0.962848	0.402887	0.380535	0.550428	0.134816	0.1043	0.383181	0.247338	0.193389	0.565452	0.316295	0.298952	0.438356	0.506284	0.14346	gi|514822065|ref|XP_004985703.1| PREDICTED: UPF0496 protein 3 isoform X1 [Setaria italica]
Zm00001eb003870	0.159796	0	0.186457	0	0	0	0.175947	0.410755	0.76511	0	0	0	0.613567	0.309148	0.52319	0	0.088621	0	0.450225	0	0.428458	0	0	0	gi|514822063|ref|XP_004985702.1| PREDICTED: uncharacterized protein LOC101761231 [Setaria italica] >gi|944228173|gb|KQK92577.1| hypothetical protein SETIT_037618mg [Setaria italica]
Zm00001eb003880	10.7972	10.5661	11.5487	7.24322	7.11803	7.04132	12.8131	12.7669	18.5089	5.14434	6.25481	6.25875	11.516	13.6356	15.9922	8.19098	6.65331	7.97655	12.8444	10.6183	12.0626	6.02281	8.63827	7.79524	gi|670361385|ref|XP_008647817.1| PREDICTED: ubiquitin-conjugating enzyme E2-21 kDa 1 isoform X1 [Zea mays] >gi|414864822|tpg|DAA43379.1| TPA: putative ubiquitin-conjugating enzyme family [Zea mays]
Zm00001eb003890	11.0538	17.8238	10.7709	18.4049	18.3471	22.6003	9.0805	9.75886	15.3637	12.7529	13.8619	10.3275	13.5552	14.4714	15.0504	15.7259	14.6036	12.581	24.1326	17.6983	20.677	11.3417	10.737	10.1272	gi|573923660|ref|XP_006649404.1| PREDICTED: calmodulin-binding receptor-like cytoplasmic kinase 2 [Oryza brachyantha]
Zm00001eb003900	2.95765	3.72235	3.091	3.68981	2.66294	2.60054	4.58754	2.1684	3.2017	2.97153	3.13319	3.48603	2.39826	3.4332	3.24794	3.13482	3.30908	3.09287	1.99996	2.30552	2.89628	2.61344	2.86955	1.85314	gi|670362014|ref|XP_008651087.1| PREDICTED: Krueppel-like factor 12 isoform X1 [Zea mays]
Zm00001eb003910	0.105817	0	0.123472	0.0632554	0	0	0	0.0544002	0.056295	0	0	0	0.0580433	0.102359	0.0494937	0.193953	0	0	0.119255	0	0.212793	0	0.0686421	0.0680761	gi|1002255680|ref|XP_015632118.1| PREDICTED: LOB domain-containing protein 16 [Oryza sativa Japonica Group] >gi|57999829|dbj|BAD88524.1| LOB domain protein [Oryza sativa Japonica Group] >gi|108706198|gb|ABF93993.1| expressed protein [Oryza sativa Japonica Group] >gi|113547441|dbj|BAF10884.1| Os03g0149000 [Oryza sativa Japonica Group] >gi|937907384|dbj|BAS82304.1| Os03g0149000 [Oryza sativa Japoni…
Zm00001eb003920	0.0480165	0	0.0560279	0	0	0.0558068	0	0	0.10218	0	0	0	0	0	0.0898352	0	0	0.111046	0.216459	0.0544859	0	0	0	0	gi|242036913|ref|XP_002465851.1| hypothetical protein SORBIDRAFT_01g046990 [Sorghum bicolor] >gi|241919705|gb|EER92849.1| hypothetical protein SORBI_001G503000 [Sorghum bicolor]
Zm00001eb003930	133.611	123.207	133.075	130.292	128.8	112.869	141.536	112.778	111.11	141.117	141.584	153.245	140.879	117.766	119.407	140.966	127.85	143.372	87.7596	94.1118	96.8285	118.255	128.572	113.234	gi|944228156|gb|KQK92560.1| hypothetical protein SETIT_037007mg [Setaria italica]
Zm00001eb003940	0	0	0	0	0	0	0	0	0	0	0	0	0	0	0	0	0	0	0	0	0.218055	0	0	0	gi|944243433|gb|KQL07741.1| hypothetical protein SETIT_004132mg [Setaria italica]
Zm00001eb003950	0	0	0	0	0	0	0	0	0	0	0	0	0	0	0	0	0	0	0	0	0	0	0	0	NA
Zm00001eb003960	0.846829	3.5526	1.97624	4.48995	5.09727	7.0607	0.24324	0.302855	0.0391754	2.80678	1.52049	2.19011	1.49451	0.498617	0.688848	1.68714	1.67438	0.894062	41.9511	23.104	16.832	35.1422	23.7406	57.3224	gi|670359038|ref|XP_008668286.1| PREDICTED: hypothetical protein isoform X2 [Zea mays]
Zm00001eb003970	2.77104	2.86986	3.97955	3.59966	3.22378	3.22062	4.10728	4.82169	4.39428	5.77619	5.41916	3.35171	4.20921	5.79913	4.1874	5.59189	5.40832	3.63557	4.02382	4.74682	4.67944	4.57701	5.56548	5.58816	gi|960450091|ref|XP_014753055.1| PREDICTED: nephrocystin-3-like isoform X2 [Brachypodium distachyon]
Zm00001eb004000	0	0	0.0812257	0.16645	0.202462	0.202263	0.0383236	0	0	0	0.035934	0.0339404	0.0381837	0	0	0	0.115817	0	0.039226	0	0	0.25263	0	0.0447838	gi|242036905|ref|XP_002465847.1| hypothetical protein SORBIDRAFT_01g046930 [Sorghum bicolor] >gi|241919701|gb|EER92845.1| hypothetical protein SORBI_001G502400 [Sorghum bicolor]
Zm00001eb004020	0	0	0	0	0	0	0.077513	0	0	0	0	0	0	0	0	0	0	0	0	0	0	0	0	0	gi|242042203|ref|XP_002468496.1| hypothetical protein SORBIDRAFT_01g046920 [Sorghum bicolor]
Zm00001eb004030	94.3823	80.9312	98.5635	85.6607	81.788	81.2694	95.6176	107.679	113.664	72.5737	73.4152	60.3592	82.5622	93.2261	84.7633	45.3223	55.2115	47.0309	67.5733	76.1672	79.4441	47.7688	49.6927	49.283	gi|514809820|ref|XP_004979727.1| PREDICTED: proteasome subunit alpha type-5 [Setaria italica] >gi|944231015|gb|KQK95401.1| hypothetical protein SETIT_026806mg [Setaria italica]
Zm00001eb004040	0.636606	0	0.247607	0.761105	0.493745	0.73989	0.700951	0	0.45157	0	2.40989	0.206927	0	0	0	0.388949	1.41222	0.245375	0.239152	0.963171	0	1.02682	1.37653	0.273037	gi|944264129|gb|KQL28369.1| hypothetical protein SETIT_018558mg [Setaria italica]
Zm00001eb004050	2.34154	3.90453	3.58447	1.74645	1.92437	1.69777	2.12879	2.54009	2.23999	2.30291	3.01626	3.35168	2.5688	3.03388	2.65262	1.88999	2.02533	2.08658	3.5589	2.7789	2.47677	3.06648	4.18054	3.56562	gi|992154409|gb|KXG19013.1| hypothetical protein SORBI_K001400 [Sorghum bicolor]
Zm00001eb004060	0	0	0.877237	0	0	0	1.44863	0	0.199981	0.447748	0.388087	0.916391	0	0	0.17582	0	0	0	0.635461	2.77256	3.77961	2.7284	2.19459	3.62749	gi|670362024|ref|XP_008651112.1| PREDICTED: glutaredoxin-C1-like [Zea mays]
Zm00001eb004070	0	0.239802	0.124698	0.255533	0.49731	1.86308	0.117669	0	0	0.636465	0.330995	0.833684	0.117239	0	0	0.587636	0.237069	0.37072	0	0.606328	0.429812	1.03423	1.52512	0.412512	gi|514782783|ref|XP_004970180.1| PREDICTED: uncharacterized ATP-dependent helicase C23E6.02-like isoform X3 [Setaria italica]
Zm00001eb004080	0	0	0	0	0	0	0	0	0	0	0	0	0	0	0.0603963	0	0	0	0	0	0	0.0390516	0.125644	0	gi|670377682|ref|XP_008669863.1| PREDICTED: uncharacterized protein LOC103647082 [Zea mays]
Zm00001eb004090	15.0237	16.7936	16.1668	19.1592	16.3778	17.5905	27.6316	23.7431	26.7606	28.0358	26.598	27.9981	23.746	19.377	21.7578	25.9053	27.2177	31.4631	30.9787	25.3824	24.9902	28.4059	25.1222	26.4902	gi|514753823|ref|XP_004962888.1| PREDICTED: mitochondrial import inner membrane translocase subunit TIM22-2-like [Setaria italica] >gi|944252521|gb|KQL16784.1| hypothetical protein SETIT_023135mg [Setaria italica]
Zm00001eb004100	0	0	0	0	0	0	0	0	0	0	0	0	0	0	0	0	0	0	0	0	0	0	0	0	gi|357114022|ref|XP_003558800.1| PREDICTED: inorganic phosphate transporter 1-2 [Brachypodium distachyon] >gi|944088274|gb|KQK23626.1| hypothetical protein BRADI_1g75020 [Brachypodium distachyon]
Zm00001eb004110	0	0	0	0	0	0	0	0	0	0	0	0	0	0	0	0	0	0	0	0	0	0	0	0	gi|937936151|dbj|BAT11065.1| Os10g0444850 [Oryza sativa Japonica Group]
Zm00001eb004120	28.6108	27.807	30.3074	29.2992	28.9027	30.303	29.8435	30.9874	29.3874	29.0725	28.044	32.3465	29.5388	32.7968	28.8602	27.9832	29.2714	30.4698	31.5294	29.8558	31.8444	30.2457	32.386	31.3026	gi|514822013|ref|XP_004985677.1| PREDICTED: protein GDAP2 homolog [Setaria italica] >gi|944228144|gb|KQK92548.1| hypothetical protein SETIT_034851mg [Setaria italica]
Zm00001eb004130	0	0	0	0	0	0	0	0	0.201904	0	0	0	0	0	0	0	0	0	0	0	0	0	0	0	gi|670369357|ref|XP_008665856.1| PREDICTED: probable lysine-specific demethylase ELF6 [Zea mays]
Zm00001eb004140	5.13625	4.11621	4.33437	6.46969	6.13548	3.83757	6.71577	5.46969	7.80717	8.79456	6.62844	6.97621	6.08754	5.10148	7.76483	6.5564	5.39181	8.53756	5.73686	7.75367	6.33253	3.55052	3.27233	4.6025	gi|944228140|gb|KQK92544.1| hypothetical protein SETIT_035945mg [Setaria italica]
Zm00001eb004150	0	0	0	0	0	0	0.275638	0	0	0	0	0	0	0	0.11709	0	0.138833	0	0	0.284064	0	0	0	0	gi|992282184|gb|KXG40160.1| hypothetical protein SORBI_001G501700 [Sorghum bicolor]
Zm00001eb004160	9.88669	12.4095	15.1244	11.4446	10.6172	8.47392	19.6421	17.8151	16.3598	17.0738	17.3079	19.5881	17.6297	17.496	13.6873	15.4093	17.5494	15.6954	15.3346	13.8827	13.2767	14.8601	14.0494	15.2737	gi|1002256523|ref|XP_015632566.1| PREDICTED: WD repeat-containing protein 3 [Oryza sativa Japonica Group] >gi|108706221|gb|ABF94016.1| phage head-tail adaptor family protein, expressed [Oryza sativa Japonica Group] >gi|113547457|dbj|BAF10900.1| Os03g0151700 [Oryza sativa Japonica Group] >gi|215715234|dbj|BAG94985.1| unnamed protein product [Oryza sativa Japonica Group] >gi|937907410|dbj|BAS82330.…
Zm00001eb004170	28.565	34.5411	31.7672	11.4569	10.7855	11.9484	41.9227	50.9264	52.1337	10.7803	9.04062	10.007	50.8527	62.5971	80.8684	15.7812	11.7286	13.1612	73.2612	76.1386	77.2307	13.6579	15.6717	14.1961	gi|242036895|ref|XP_002465842.1| hypothetical protein SORBIDRAFT_01g046840 [Sorghum bicolor] >gi|241919696|gb|EER92840.1| hypothetical protein SORBI_001G501300 [Sorghum bicolor]
Zm00001eb004180	27.2833	13.0085	9.04361	1.049	1.40963	1.28684	16.8837	17.3128	19.7829	2.21465	2.19994	2.07788	2.42934	3.47579	6.29268	2.20173	2.73424	2.24656	4.66169	4.78849	2.32458	2.27447	2.35798	1.34399	gi|226492745|ref|NP_001151072.1| metal ion binding protein [Zea mays] >gi|195644092|gb|ACG41514.1| metal ion binding protein [Zea mays]
Zm00001eb004190	8.00156	8.05155	8.08055	6.56349	7.34692	6.88098	10.5882	7.52622	10.0409	7.52217	8.40914	9.13225	7.87279	6.87236	7.35089	8.05655	7.88018	7.21937	11.8485	9.44608	10.4867	11.4593	10.6604	9.69528	gi|407232668|gb|AFT82676.1| E2F6 E2F-DP type transcription factor, partial [Zea mays subsp. mays]
Zm00001eb004200	0.445385	0.464013	0.222727	0	0.259077	0.258822	0.455373	0.0327103	0.135398	0.0378938	0	0.0930671	0	0	0	0	0.10586	0	0.071707	0.360995	0.298551	0.15394	0.0412738	0.081867	gi|514821993|ref|XP_004985667.1| PREDICTED: peroxidase 44-like [Setaria italica]
Zm00001eb004210	8.38863	13.0015	8.43922	9.00053	12.7933	16.8743	8.61482	5.91599	6.98027	7.10968	7.02284	7.21002	6.9021	6.18991	6.11179	6.13548	6.3521	6.93301	24.0289	14.9495	18.275	19.8079	17.5108	22.0021	gi|670357913|ref|XP_008672616.1| PREDICTED: uncharacterized protein LOC100191850 isoform X1 [Zea mays] >gi|414864862|tpg|DAA43419.1| TPA: putative AMP-dependent synthetase and ligase superfamily protein isoform 1 [Zea mays] >gi|414864863|tpg|DAA43420.1| TPA: putative AMP-dependent synthetase and ligase superfamily protein isoform 2 [Zea mays]
Zm00001eb004220	0	0	0	0	0	0	0	0	0	0	0	0	0.120951	0	0	0	0	0	0	0	0	0	0	0	gi|670419183|ref|XP_008650353.1| PREDICTED: 40S ribosomal protein S24-1-like [Zea mays]
Zm00001eb004230	0.0972158	0.109073	0	0	0	0	0	0	0	0	0	0	0	0	0	0	0	0	0	0	0	0	0	0	gi|414872726|tpg|DAA51283.1| TPA: putative leucine-rich repeat receptor-like protein kinase family protein [Zea mays]
Zm00001eb004240	2.87459	4.73486	4.03219	2.55929	3.80676	3.62531	5.79153	5.251	4.4252	5.28174	5.05154	4.83093	5.53555	5.29508	6.09332	5.46507	5.93592	5.7639	7.23755	5.93387	8.11758	7.21385	8.2127	6.72846	gi|992282177|gb|KXG40153.1| hypothetical protein SORBI_001G500600 [Sorghum bicolor]
Zm00001eb004250	2.33827	1.72355	2.61736	2.2917	2.34072	2.89143	2.42492	2.50205	2.53133	2.38037	2.47021	1.74987	2.10287	2.51171	2.02203	1.59474	1.67375	1.60342	1.51679	1.48092	1.09353	1.67745	1.79901	1.66173	gi|721625666|ref|XP_010229193.1| PREDICTED: armadillo repeat-containing kinesin-like protein 1 isoform X1 [Brachypodium distachyon] >gi|944088246|gb|KQK23598.1| hypothetical protein BRADI_1g74827 [Brachypodium distachyon]
Zm00001eb004260	11.3269	11.4803	12.9946	14.7938	13.7866	12.5008	15.8779	20.4055	23.2936	18.9339	22.7003	20.8376	33.2062	27.1617	20.7465	15.3965	17.8951	24.6543	3.1109	9.55873	6.89081	16.178	21.1785	18.3707	gi|475563728|gb|EMT14351.1| hypothetical protein F775_19874 [Aegilops tauschii]
Zm00001eb004280	0	0	0	0	0	0	0	0	0	0	0	0	0	0	0	0	0	0	0	0	0	0	0	0	gi|937902972|dbj|BAS78026.1| Os02g0267350, partial [Oryza sativa Japonica Group]
Zm00001eb004290	16.1107	15.3033	16.6075	16.2777	19.5191	19.9594	18.5553	19.4359	18.8246	22.6042	24.1842	24.1677	19.9243	18.6676	16.6196	20.1997	22.5289	22.8008	11.7796	12.8418	11.2962	15.7828	15.4198	17.5182	gi|670362043|ref|XP_008651176.1| PREDICTED: la-related protein 1C-like isoform X1 [Zea mays]
Zm00001eb004300	0.623204	0.279685	0.727183	0.149016	0	0.289725	0	0	0.132619	0.148464	0.128681	0.486169	0.136738	0.120568	0.116597	0.114228	0	0.288251	1.26423	0.424302	0	0.452341	0	0	gi|670362047|ref|XP_008651178.1| PREDICTED: heavy metal-associated isoprenylated plant protein 26-like [Zea mays] >gi|414864877|tpg|DAA43434.1| TPA: hypothetical protein ZEAMMB73_039391 [Zea mays]
Zm00001eb004310	23.2843	21.8753	20.1691	20.1276	16.0089	18.695	22.1698	23.5554	28.086	15.1402	15.2906	11.5173	20.0734	21.4353	20.6592	14.982	15.0134	11.5328	23.3257	21.869	23.6758	14.061	12.3072	10.8066	gi|514821949|ref|XP_004985647.1| PREDICTED: uncharacterized protein LOC101774063 [Setaria italica] >gi|944228105|gb|KQK92509.1| hypothetical protein SETIT_036268mg [Setaria italica]
Zm00001eb004320	7.50819	6.46137	5.96621	7.56089	9.67414	6.53693	7.79298	5.39564	6.01307	9.03943	8.22391	10.2869	7.14455	5.83109	8.08094	7.15224	6.89516	9.05534	3.94274	3.4812	3.03056	6.67374	6.66855	6.68282	gi|304571949|ref|NP_001182136.1| cell number regulator 13 [Zea mays] >gi|332313331|sp|B6SJQ0.1|CNR13_MAIZE RecName: Full=Cell number regulator 13; AltName: Full=ZmCNR13 >gi|195606506|gb|ACG25083.1| domain of unknown function DUF614 containing protein [Zea mays] >gi|297614176|gb|ADI48426.1| cell number regulator 13 [Zea mays]
Zm00001eb004330	0	0	0	0	0	0	0	0	0.348419	0	0.0676147	0	0	0	0	0	0	0	0	0	0	0	0	0	NA
Zm00001eb004340	0.422016	0.64793	0.622014	0.517826	0.478046	0.542114	0.40353	0.29689	0.271781	0.674646	0.573285	0.833879	0.950317	0.580109	0.654503	1.11957	0.911545	1.02734	0.575741	0.151224	0.312664	0.483651	0.893313	0.528711	gi|414864881|tpg|DAA43438.1| TPA: hypothetical protein ZEAMMB73_582925 [Zea mays]
Zm00001eb004350	0	0	0	0	0	0	0	0	0	0	0	0	0	0	0	0	0	0	0	0	0	0	0	0	NA
Zm00001eb004360	0	0	0	0	0	0	0	0	0	0	0	0	0	0	0	0	0	0	0	0	0	0	0	0	gi|670375057|ref|XP_008668866.1| PREDICTED: uncharacterized protein LOC103645921 [Zea mays]
Zm00001eb004370	19.4233	26.2706	22.4148	22.9186	22.3017	26.9654	19.6668	22.7162	23.7062	27.3813	25.8001	31.5544	27.6204	26.4332	27.4732	29.2763	30.4576	31.0731	43.5545	33.3709	35.1312	35.2209	33.9802	32.6695	gi|992282165|gb|KXG40142.1| hypothetical protein SORBI_001G498600 [Sorghum bicolor]
Zm00001eb004380	0	0	0	0	0	0	0	0	0	0	0	0	0	0	0	0	0	0	0.0302326	0	0	0	0	0	NA
Zm00001eb004390	0	0	0	0	0	0	0	0	0	0	0	0	0	0	0	0	0	0	0	0	0	0	0	0	gi|992282164|gb|EER92823.2| hypothetical protein SORBI_001G498500 [Sorghum bicolor]
Zm00001eb004400	22.2148	20.4204	21.8994	22.3379	23.497	20.958	22.8634	22.9493	19.5445	22.7307	23.1736	24.3473	21.9038	22.2207	20.3289	20.7827	20.8171	20.7056	18.6645	17.2186	20.2022	21.3565	21.9225	20.8494	gi|357113970|ref|XP_003558774.1| PREDICTED: DEAD-box ATP-dependent RNA helicase 38 [Brachypodium distachyon] >gi|944088205|gb|KQK23557.1| hypothetical protein BRADI_1g74580 [Brachypodium distachyon]
Zm00001eb004410	0	0	0	0.0730472	0.0355405	0.0355055	0.0672739	0.094232	0	0	0	0.297898	0.167571	0.147755	0.200043	0	0	0.0706497	0.172145	0.207991	0.655289	0.110868	0.0396339	0.196536	gi|992282163|gb|KXG40141.1| hypothetical protein SORBI_001G498300 [Sorghum bicolor]
Zm00001eb004420	70.5939	85.976	75.268	59.8851	64.5013	61.6726	119.377	100.575	118.821	89.3799	96.9056	85.49	79.1152	82.2659	92.5839	74.2846	66.328	72.5259	138.968	114.331	111.341	90.1607	104.253	101.074	gi|514821912|ref|XP_004985629.1| PREDICTED: uncharacterized protein LOC101767723 isoform X1 [Setaria italica]
Zm00001eb004430	4.72424	2.71817	3.97533	4.29041	3.04752	5.15633	1.95065	2.78681	2.01388	1.4068	1.79776	1.59466	2.07642	2.50463	1.69975	1.45707	1.76347	0.822916	1.10921	1.97592	1.78637	1.20894	1.02152	0.818272	gi|414864893|tpg|DAA43450.1| TPA: putative subtilase family protein [Zea mays]
Zm00001eb004440	19.9914	27.1337	20.9398	21.1646	24.2002	26.248	11.9761	14.9738	12.5643	14.6686	12.4004	19.1389	22.5094	18.5544	17.4506	15.8524	14.1536	13.4202	65.1255	47.3693	51.3487	39.988	33.3468	40.1084	gi|242042155|ref|XP_002468472.1| hypothetical protein SORBIDRAFT_01g046520 [Sorghum bicolor] >gi|241922326|gb|EER95470.1| hypothetical protein SORBI_001G498000 [Sorghum bicolor]
Zm00001eb004450	0	0	0	0.0505591	0	0	0	0	0	0	0	0	0	0	0	0	0	0	0	0	0	0	0	0	gi|222624225|gb|EEE58357.1| hypothetical protein OsJ_09486 [Oryza sativa Japonica Group]
Zm00001eb004460	0	0	0	0	0	0	0	0	0	0	0	0	0	0	0	0	0	0	0	0	0	0	0	0	gi|1002255314|ref|XP_015631934.1| PREDICTED: transcription repressor OFP12 [Oryza sativa Japonica Group] >gi|108706293|gb|ABF94088.1| uncharacterized plant-specific domain TIGR01568 family protein, expressed [Oryza sativa Japonica Group] >gi|113547500|dbj|BAF10943.1| Os03g0159400 [Oryza sativa Japonica Group] >gi|215766211|dbj|BAG98439.1| unnamed protein product [Oryza sativa Japonica Group] >gi|…
Zm00001eb004470	0	0.146742	0.101741	0.0521228	0.0507197	0	3.12021	0.179304	4.63874	0.103859	0	0	0.0478281	0.0843441	0.122349	0	0	0.0504121	0.0491335	0.148412	0.175343	0	0	0	gi|326531218|dbj|BAK04960.1| predicted protein [Hordeum vulgare subsp. vulgare]
Zm00001eb004480	4.32392	4.10493	3.3765	3.93679	3.48257	3.20854	5.93288	5.8138	5.55622	3.68449	4.87616	4.02182	6.45856	7.07827	6.50288	4.298	4.39018	4.46141	6.82228	5.85004	5.70764	4.62717	5.52345	5.22113	gi|670362054|ref|XP_008651196.1| PREDICTED: pentatricopeptide repeat-containing protein At1g03560, mitochondrial-like [Zea mays]
Zm00001eb004490	2.78932	5.50973	4.30906	1.2212	1.55397	1.3698	0.605599	1.93892	3.46948	2.48014	3.24479	3.10308	6.55108	7.37247	11.7235	3.31239	4.619	6.40531	20.1897	23.9391	14.6419	17.1566	16.3101	27.0942	gi|242036867|ref|XP_002465828.1| hypothetical protein SORBIDRAFT_01g046470 [Sorghum bicolor] >gi|241919682|gb|EER92826.1| hypothetical protein SORBI_001G497500 [Sorghum bicolor]
Zm00001eb004500	6.78119	9.46133	8.76502	11.8857	11.3626	12.5696	5.28082	6.48254	7.5701	7.60439	8.08315	8.95103	8.04912	9.78562	12.0928	9.41662	8.86027	7.6209	15.7144	12.3081	14.7758	15.3116	15.597	17.8183	gi|293335805|ref|NP_001169306.1| uncharacterized protein LOC100383170 [Zea mays] >gi|224028535|gb|ACN33343.1| unknown [Zea mays]
Zm00001eb004510	0.0456824	0.0512541	0.106609	0.0546163	0.212585	0.0530939	0.100599	0	0.0486065	0.108828	0	0.0445468	0.0501161	0.220948	0.0427341	0.125598	0.20268	0.528238	0.0514841	0.0518373	0.0612437	0.0552628	0.118535	0.0587787	gi|514745055|ref|XP_004960788.1| PREDICTED: uncharacterized protein LOC101777671 [Setaria italica]
Zm00001eb004530	0	0	0	0	0	0	0	0	0	0	0	0	0	0	0	0	0	0	0	0	0	0	0	0	gi|226507190|ref|NP_001145593.1| uncharacterized protein LOC100279067 [Zea mays] >gi|195606252|gb|ACG24956.1| hypothetical protein [Zea mays] >gi|195658607|gb|ACG48771.1| hypothetical protein [Zea mays]
Zm00001eb004540	2.27449	2.29367	2.40122	1.79668	2.6146	2.23439	2.45966	2.33863	2.04554	2.38669	2.20845	1.98031	2.86656	3.65384	2.40632	2.19614	2.5078	2.05081	3.05161	3.33371	3.82974	3.6359	3.31973	3.86722	gi|293331505|ref|NP_001168662.1| putative RNA helicase family protein [Zea mays] >gi|223950013|gb|ACN29090.1| unknown [Zea mays] >gi|413957055|gb|AFW89704.1| putative RNA helicase family protein [Zea mays]
Zm00001eb004550	12.5619	17.0435	10.3415	25.2555	16.8425	23.6131	9.3658	7.95434	5.01475	12.7934	11.1275	11.8285	16.6651	10.2806	8.69483	15.0746	20.244	13.3315	10.4328	12.4433	14.2733	14.9465	13.4473	8.93928	gi|357113952|ref|XP_003558765.1| PREDICTED: sulfate transporter 3.1-like [Brachypodium distachyon] >gi|944088182|gb|KQK23534.1| hypothetical protein BRADI_1g74420 [Brachypodium distachyon]
Zm00001eb004560	1.74878	2.39808	2.91259	2.41244	2.41706	1.98039	3.50546	2.95071	3.24433	3.00882	3.76526	3.81872	3.82062	4.06281	3.64935	3.61631	4.02862	3.62952	4.34603	3.78223	3.70709	3.97792	4.92549	4.98104	gi|514817776|ref|XP_004983602.1| PREDICTED: uncharacterized mitochondrial protein ymf11 [Setaria italica]
Zm00001eb004570	4.51334	5.09691	4.71564	4.02055	4.70165	4.90274	4.57975	4.94392	4.17449	3.47858	5.36012	5.6093	5.21028	5.82113	5.68459	4.56884	5.43145	5.93521	4.18891	3.41429	2.64968	3.53286	4.32466	3.87149	gi|413932326|gb|AFW66877.1| hypothetical protein ZEAMMB73_846421 [Zea mays]
Zm00001eb004590	4.23522	4.05518	3.72579	3.44635	3.74053	3.53069	5.68873	6.08739	6.08707	7.47463	7.82933	8.45448	5.78959	5.23363	5.78726	6.8077	5.97654	5.84599	3.84846	3.67358	4.251	5.01613	5.1207	5.5635	gi|514817778|ref|XP_004983603.1| PREDICTED: uncharacterized protein LOC101757028 isoform X1 [Setaria italica] >gi|944225442|gb|KQK89846.1| hypothetical protein SETIT_034463mg [Setaria italica]
Zm00001eb004600	0	0	0	0	0	0	0	0	0	0	0	0	0	0	0	0	0	0	0	0	0	0	0	0	gi|414864922|tpg|DAA43479.1| TPA: putative HLH DNA-binding domain superfamily protein [Zea mays]
Zm00001eb004610	0	0	0	0	0	0	0	0	0	0	0	0	0	0	0	0	0	0	0	0	0	0	0	0	gi|670402428|ref|XP_008681092.1| PREDICTED: uncharacterized protein LOC100193047 isoform X1 [Zea mays]
Zm00001eb004630	1.59901	1.88604	0.908979	1.22546	2.38495	2.95444	0.993175	1.47547	1.91949	1.66045	1.4392	1.71918	3.14857	1.5071	2.87656	1.42785	3.27431	1.9438	5.49867	4.55939	4.89203	2.52954	2.76603	2.00466	gi|992282154|gb|KXG40132.1| hypothetical protein SORBI_001G496500 [Sorghum bicolor]
Zm00001eb004640	0	0	0	0	0	0	0	0	0	0	0	0	0	0	0	0	0	0	0	0	0	0	0	0	gi|414869063|tpg|DAA47620.1| TPA: hypothetical protein ZEAMMB73_109234 [Zea mays]
Zm00001eb004650	3.69025	6.84054	2.4338	1.34276	4.47983	1.30533	6.18318	3.62934	4.60932	3.63113	1.65647	4.38079	3.87239	7.60492	9.90598	3.38196	3.55925	4.45266	2.71233	3.45919	5.8077	2.52322	4.78765	1.85798	gi|242036843|ref|XP_002465816.1| hypothetical protein SORBIDRAFT_01g046365 [Sorghum bicolor] >gi|241919670|gb|EER92814.1| hypothetical protein SORBI_001G496400 [Sorghum bicolor]
Zm00001eb004660	1150.84	506.041	714.484	803.615	876.305	1036.41	436.52	761.759	829.371	330.728	547.447	307.379	385.926	673.111	464.809	482.54	328.023	547.824	241.203	368.574	359.332	249.881	180.714	245.145	gi|1002250483|ref|XP_015629453.1| PREDICTED: uncharacterized protein LOC4331707 [Oryza sativa Japonica Group]
Zm00001eb004670	3.82265	2.87669	1.08791	0.445876	1.24739	1.05653	1.56555	1.89332	1.33924	1.19385	1.492	1.27284	0.536992	0.676413	0.501503	0.875824	1.18927	0.862483	0.971954	1.03152	1.18745	1.60723	1.78418	1.64951	gi|670359689|ref|XP_008673118.1| PREDICTED: uncharacterized protein LOC100280131 isoform X1 [Zea mays]
Zm00001eb004690	0	0	0	0	0	0	0	0	0	0	0	0	0	0	0	0	0	0	0	0	0	0	0	0	gi|242035959|ref|XP_002465374.1| hypothetical protein SORBIDRAFT_01g037450 [Sorghum bicolor] >gi|257480999|gb|ACV60617.1| enhancer of zeste-like protein 3 [Sorghum bicolor]
Zm00001eb004710	0	0	0.0338639	0	0	0.0337303	0.12782	0	0.0308794	0	0	0	0.0318385	0.0561467	0.108595	0	0	0	0.0327075	0	0.0389078	0.0351081	0.0376522	0	gi|514825020|ref|XP_004987167.1| PREDICTED: probable indole-3-pyruvate monooxygenase YUCCA4 [Setaria italica]
Zm00001eb004720	0	0	0	0	0	0	0	0	0	0	0	0	0	0	0	0	0	0	0	0	0	0	0	0	gi|474114389|gb|EMS55803.1| hypothetical protein TRIUR3_06579 [Triticum urartu]
Zm00001eb004730	0	0	0	0	0	0	0	0	0	0	0	0	0	0	0	0	0	0	0	0	0	0	0	0	gi|326510545|dbj|BAJ87489.1| predicted protein [Hordeum vulgare subsp. vulgare] >gi|474141838|gb|EMS56553.1| putative histone H2A variant 3 [Triticum urartu] >gi|475559147|gb|EMT13271.1| Putative histone H2A variant 3 [Aegilops tauschii]
Zm00001eb004740	0.0304706	0	0	0	0	0	0	0.0626597	0	0	0	0	0	0.0294749	0.0285041	0	0	0	0	0.034576	0	0	0	0	gi|223943265|gb|ACN25716.1| unknown [Zea mays]
Zm00001eb004750	0	0.0727151	0	0	0	0	0	0	0	0	0	0.094799	0.142201	0	0	0	0	0	0	0.0367713	0	0.0784024	0	0.0416952	gi|514821857|ref|XP_004985603.1| PREDICTED: uncharacterized protein LOC101756762 [Setaria italica] >gi|944228052|gb|KQK92456.1| hypothetical protein SETIT_036740mg [Setaria italica]
Zm00001eb004760	0.106164	0	0.0825851	0.126927	0.20585	0	0	0	0	0	0	0	0	0.102695	0	0.0324318	0	0.122761	0.0398825	0	0	0.0856194	0.0918237	0.182133	gi|242042131|ref|XP_002468460.1| hypothetical protein SORBIDRAFT_01g046290 [Sorghum bicolor] >gi|241922314|gb|EER95458.1| hypothetical protein SORBI_001G495500 [Sorghum bicolor]
Zm00001eb004770	1.76009	1.27573	1.67208	1.13595	1.44967	1.24911	2.33245	2.13002	2.12135	2.83862	2.55687	3.08333	2.7853	2.19978	2.57902	2.48381	2.45327	2.53954	2.77356	2.77491	2.54758	3.12787	3.85972	3.68761	gi|955708825|ref|XP_012703855.2| PREDICTED: LOW QUALITY PROTEIN: pentatricopeptide repeat-containing protein At3g23020-like [Setaria italica]
Zm00001eb004780	7.50535	7.11591	6.54847	4.78568	4.29501	5.24953	5.82199	8.70421	6.7915	6.23375	4.32808	5.59128	12.0614	12.8327	13.3715	7.65913	7.76979	8.03751	12.1925	9.9897	7.88642	7.49252	7.98282	5.8464	gi|992282147|gb|EER92811.2| hypothetical protein SORBI_001G495300 [Sorghum bicolor]
Zm00001eb004790	10.143	10.2668	10.3945	12.6803	12.5185	13.8645	13.9603	13.3991	11.9888	19.0155	17.2558	17.481	16.9331	13.9068	11.7161	16.9949	20.3975	18.6638	21.7441	16.1885	17.1751	20.886	20.6545	22.8106	gi|1002247375|ref|XP_015627860.1| PREDICTED: glutathione reductase, chloroplastic [Oryza sativa Japonica Group] >gi|1002247377|ref|XP_015627861.1| PREDICTED: glutathione reductase, chloroplastic [Oryza sativa Japonica Group] >gi|20219052|gb|AAM15796.1|AC104428_17 Putative glutathione reductase (NADPH) [Oryza sativa Japonica Group] >gi|22773249|gb|AAN06855.1| Putative glutathione reductase [Oryza …
Zm00001eb004800	0	0	0	0	0	0	0	0	0	0	0	0	0	0	0	0	0	0	0	0	0	0	0	0	gi|414864949|tpg|DAA43506.1| TPA: hypothetical protein ZEAMMB73_888682 [Zea mays]
Zm00001eb004810	0	0	0	0	0	0	0	0	0	0	0	0	0	0	0	0	0	0	0	0	0	0	0	0	gi|413949494|gb|AFW82143.1| hypothetical protein ZEAMMB73_289543 [Zea mays]
Zm00001eb004820	0	0	0	0	0	0	0	0	0	0	0	0	0	0	0	0	0	0	0	0	0	0	0	0	gi|670364454|ref|XP_008658895.1| PREDICTED: histone H2A.V-like isoform X1 [Zea mays]
Zm00001eb004830	0	0	0.933546	0.318841	0	0	0	0	0.851271	0	1.37666	1.30028	0.29257	0	0	2.68848	2.36642	6.47591	0	0	0	0.322615	1.72997	0	NA
Zm00001eb004840	0	0	0	0	0	0	0	0	0	0	0	0	0	0	0	0	0	0	0	0	0	0	0	0	gi|944228042|gb|KQK92446.1| hypothetical protein SETIT_039905mg, partial [Setaria italica]
Zm00001eb004850	0	0	0	0	0	0	0	0.186159	0	0	0	0	0	0	0	0	0	0	0	0	0	0	0.234895	0	NA
Zm00001eb004860	0	0	0	0	0	0	0	0	0.279974	0	0	0	0	0	0	0	0	0	0	0	0	0	0	0	gi|125595769|gb|EAZ35549.1| hypothetical protein OsJ_19833 [Oryza sativa Japonica Group]
Zm00001eb004880	0	0	0	0	0	0	0	0.548413	0	0	0	0	0	0	2.24527	0.244407	0.295803	0.308377	3.30611	0.907853	0	0	0.345993	0	NA
Zm00001eb004890	28.9304	32.4589	28.5318	25.8073	20.632	24.1511	21.7952	26.9834	20.0132	23.5779	25.0598	23.4075	25.9409	26.5988	27.2309	33.9833	31.5923	27.6531	41.0838	36.2839	39.1456	34.4559	31.956	39.5292	gi|414867340|tpg|DAA45897.1| TPA: hypothetical protein ZEAMMB73_958748 [Zea mays]
Zm00001eb004900	58.3464	67.1473	58.0693	59.4986	51.4085	55.5963	48.8913	52.4927	49.2997	56.7229	45.1784	56.6867	56.714	68.8896	66.2193	58.7799	58.5303	58.0418	76.8769	73.2664	86.2738	77.8485	68.1833	59.3409	NA
Zm00001eb004920	0	0	0	0	0	0	0	0	0	0	0	0	0	0	0	0	0	0	0	0	0	0	0	0	gi|670362107|ref|XP_008651341.1| PREDICTED: uncharacterized protein LOC103631757 [Zea mays]
Zm00001eb004940	14.0295	12.1727	14.9515	12.0487	11.7516	12.9902	12.152	12.3815	12.7381	11.0571	10.0424	13.6351	15.7246	13.1413	16.58	13.3289	12.008	12.9781	21.6087	17.5382	17.3979	15.9534	17.0791	19.8566	gi|992282145|gb|KXG40124.1| hypothetical protein SORBI_001G495000 [Sorghum bicolor]
Zm00001eb004950	0	0	0	0	0.0479314	0	0	0	0	0	0	0	0	0	0	0	0	0	0	0	0	0	0	0	gi|414864962|tpg|DAA43519.1| TPA: hypothetical protein ZEAMMB73_415758 [Zea mays]
Zm00001eb004960	1.37365	2.82551	2.99197	2.13498	2.92982	3.19303	2.01666	2.21274	1.60774	1.6362	1.18182	1.38415	2.21023	2.61323	2.01316	1.80442	1.87914	2.11785	3.14781	2.02635	2.88513	2.82494	2.73263	1.9442	gi|670362114|ref|XP_008651356.1| PREDICTED: uncharacterized protein LOC100279920 isoform X1 [Zea mays] >gi|670368334|ref|XP_008665416.1| PREDICTED: uncharacterized protein LOC103644007 isoform X1 [Zea mays]
Zm00001eb004970	0	0	0	0	0	0	0	0	0	0	0	0	0	0	0	0	0	0	0	0	0	0	0	0	gi|414864973|tpg|DAA43530.1| TPA: hypothetical protein ZEAMMB73_018853 [Zea mays]
Zm00001eb004980	0	0	0	0	0	0	0	0	0	0	0	0	0	0	0	0	0	0	0	0	0	0	0	0	gi|414864973|tpg|DAA43530.1| TPA: hypothetical protein ZEAMMB73_018853 [Zea mays]
Zm00001eb004990	5.06428	5.70743	6.17423	5.3216	5.46898	5.22606	7.50154	6.58474	6.7416	6.27569	7.05724	6.79858	7.94753	6.17291	7.07429	6.1189	6.19654	5.38328	9.64891	8.09163	8.03766	8.32414	7.3658	7.62649	gi|992282139|gb|KXG40118.1| hypothetical protein SORBI_001G494500 [Sorghum bicolor]
Zm00001eb005000	1.02834	1.58155	1.68527	2.21023	2.20451	2.63207	2.37905	1.86518	1.91785	3.34435	2.99415	2.88438	3.16894	2.38065	2.09687	3.28261	3.84474	3.31342	3.75026	2.79266	2.57138	4.19324	4.28724	3.90995	gi|992282136|gb|KXG40115.1| hypothetical protein SORBI_001G494200 [Sorghum bicolor]
Zm00001eb005010	2.22945	1.97639	2.39267	1.67825	1.63308	1.5515	2.93969	1.91027	2.54788	1.54089	1.91811	1.90563	2.38544	2.75565	2.53615	2.00537	1.6791	2.02101	1.14773	1.7334	1.53135	1.08213	1.49979	1.80615	gi|992282137|gb|KXG40116.1| hypothetical protein SORBI_001G494300 [Sorghum bicolor] >gi|992282138|gb|KXG40117.1| hypothetical protein SORBI_001G494300 [Sorghum bicolor]
Zm00001eb005020	13.2433	9.60172	11.2875	14.4424	11.8102	14.5954	9.56331	12.4697	7.8679	7.95371	6.54838	7.47494	15.1755	12.1322	12.6271	7.44866	8.55543	5.98906	17.4037	14.8829	14.9557	11.1046	9.77965	12.6518	gi|242036827|ref|XP_002465808.1| hypothetical protein SORBIDRAFT_01g046170 [Sorghum bicolor] >gi|241919662|gb|EER92806.1| hypothetical protein SORBI_001G494000 [Sorghum bicolor]
Zm00001eb005030	11.3965	11.2622	11.8805	9.78423	8.44232	9.56723	10.2077	10.4524	9.57496	11.3663	10.7924	13.0771	13.7476	12.5239	8.08921	11.7042	11.8962	11.7365	8.03418	10.3565	9.90006	11.4083	11.4677	11.2908	gi|414864994|tpg|DAA43551.1| TPA: beta-galactosidase [Zea mays]
Zm00001eb005040	0	0	0	0	0	0	0	0	0	0	0	0	0	0	0	0	0	0	0	0	0	0	0	0	NA
Zm00001eb005060	2.01986	1.61153	3.03774	2.41488	1.8799	1.56504	2.52055	1.47685	1.91036	2.83365	2.54875	1.66326	2.41287	2.69198	2.14144	2.22134	3.13654	2.59513	1.66935	1.3752	1.92563	2.66066	1.74702	1.67486	gi|944245040|gb|KQL09334.1| hypothetical protein SETIT_006863mg [Setaria italica]
Zm00001eb005070	16.2828	22.3634	21.426	17.6398	17.9633	18.7916	24.8664	22.6219	22.0933	24.4109	23.3159	24.6383	24.2623	22.057	22.9451	22.4695	22.1201	22.4952	28.194	25.5675	27.907	25.1062	25.7384	25.165	gi|242036821|ref|XP_002465805.1| hypothetical protein SORBIDRAFT_01g046140 [Sorghum bicolor] >gi|241919659|gb|EER92803.1| hypothetical protein SORBI_001G493700 [Sorghum bicolor]
Zm00001eb005080	0	0	0	0	0	0	0	0	0	0	0	0	0	0	0	0	0	0	0	0	0	0	0	0	gi|1002251548|ref|XP_015630002.1| PREDICTED: putative vesicle-associated membrane protein 726 [Oryza sativa Japonica Group] >gi|108706357|gb|ABF94152.1| Vesicle-associated membrane protein 724, putative, expressed [Oryza sativa Japonica Group] >gi|113547541|dbj|BAF10984.1| Os03g0165800 [Oryza sativa Japonica Group] >gi|125542540|gb|EAY88679.1| hypothetical protein OsI_10154 [Oryza sativa Indica G…
Zm00001eb005100	0.836811	1.72127	0.203423	0.875405	2.23101	1.25624	0.691043	0.717007	0.593584	0.249188	0.683952	0.340004	0.803275	1.48402	0.978505	2.71611	2.12706	3.91082	0.550134	0.276954	0.654421	0.463973	0.76901	0.493492	gi|514821816|ref|XP_004985584.1| PREDICTED: protein SULFUR DEFICIENCY-INDUCED 1-like [Setaria italica]
Zm00001eb005110	0.129834	0.291339	0.0757483	0	0.188809	0.150899	0.107218	0.200243	0.103609	0.0386625	0.100532	0.0949549	0.391697	0.313978	0.425092	0.297469	0.180011	0.150131	0.182904	0.441981	0.261092	0.235594	0.631666	0.292347	gi|992282131|gb|KXG40111.1| hypothetical protein SORBI_001G493300 [Sorghum bicolor]
Zm00001eb005120	20.1766	18.3413	19.4187	14.9665	14.9063	18.6574	18.6484	18.1713	14.1032	18.7703	18.55	21.542	20.3576	22.0816	24.6608	14.9818	19.6024	19.0733	30.2081	26.0703	24.088	22.4483	24.4571	20.655	NA
Zm00001eb005130	3.32111	3.82554	5.37365	0.952947	1.13336	0.823453	2.09656	1.68462	1.13078	6.48766	4.11453	3.49764	2.08891	2.05605	2.56827	4.13938	2.70138	2.56019	1.14782	1.50743	1.18731	1.76775	1.43625	1.31045	gi|223946765|gb|ACN27466.1| unknown [Zea mays] >gi|414865009|tpg|DAA43566.1| TPA: putative bifunctional inhibitor/LTP/seed storage protein family [Zea mays]
Zm00001eb005140	48.9033	44.2835	63.8949	43.2994	38.4755	36.6733	60.2933	54.0729	45.5726	49.5967	49.3691	39.2286	71.6121	73.6324	61.8752	44.5197	54.4829	39.6213	46.5597	57.7069	60.3284	49.0588	37.7019	47.9944	gi|32400865|gb|AAP80664.1|AF479045_1 S28 ribosomal protein, partial [Triticum aestivum]
Zm00001eb005150	0	0	0	0	0	0	0	0	0	0	0	0	0	0	0	0	0	0	0	0	0	0	0	0	gi|413946700|gb|AFW79349.1| hypothetical protein ZEAMMB73_582913 [Zea mays]
Zm00001eb005160	0	0	0	0	0	0	0	0	0	0	0	0	0	0	0	0	0	0	0	0	0	0	0	0	gi|413946700|gb|AFW79349.1| hypothetical protein ZEAMMB73_582913 [Zea mays]
Zm00001eb005170	0.17968	0.151196	0.0262073	0.214819	0.052259	0.130519	0.0247301	0.115466	0.143386	0.0802584	0.255069	0.175213	0.123199	0.10863	0.0630312	0.185252	0.174384	0.389565	0	0.050972	0.0301107	0.0815106	0	0.115595	gi|955724325|ref|XP_014661331.1| PREDICTED: IQ domain-containing protein IQM6-like [Setaria italica]
Zm00001eb005180	0	0	0	0	0	0	0	0	0	0	0	0	0	0	0	0	0	0	0	0	0	0	0	0	gi|195641194|gb|ACG40065.1| hypothetical protein [Zea mays]
Zm00001eb005190	14.8453	13.3247	12.9091	17.6217	18.0932	17.1716	13.349	14.3553	13.3886	11.7043	10.8745	15.1656	23.6536	22.9079	20.7646	18.4317	13.6041	18.433	21.8295	22.3803	19.997	29.8882	29.3026	21.648	gi|944228009|gb|KQK92413.1| hypothetical protein SETIT_035114mg [Setaria italica]
Zm00001eb005200	0	0	0	0	0	0	0	0	0	0	0	0	0	0	0	0	0	0	0	0	0	0	0	0	gi|75098225|sp|O24572.1|ESR2C_MAIZE RecName: Full=CLAVATA3/ESR (CLE)-related protein ESR2-C; AltName: Full=Embryo surrounding region protein 2-C; Contains: RecName: Full=ESR2Cp >gi|2340961|emb|CAA67121.1| ESRa1, partial [Zea mays]
Zm00001eb005210	0	0	0.169216	0	0	0	0	0	0.0385757	0	0	0	0.159095	0.0350702	0.0678303	0	0	0	0	0	0.340235	0	0	0	gi|414865022|tpg|DAA43579.1| TPA: hypothetical protein ZEAMMB73_987520, partial [Zea mays]
Zm00001eb005220	66.0322	72.6747	70.8121	72.555	67.8322	63.7456	63.0122	62.6751	63.9978	63.5111	73.8771	64.7411	56.1294	55.9661	59.4594	60.3511	54.109	62.5382	63.2809	64.9384	72.3862	64.665	67.5443	71.0332	gi|992282120|gb|EER95434.2| hypothetical protein SORBI_001G492300 [Sorghum bicolor]
Zm00001eb005230	2.07385	3.24408	3.46692	3.02776	2.55187	2.47984	1.42716	1.64025	1.40034	2.1852	2.14108	2.46953	2.60327	2.87409	2.48097	1.6813	2.30027	2.21358	2.92153	2.19487	2.99416	2.72588	2.6647	2.59141	gi|226531378|ref|NP_001147489.1| kelch motif family protein [Zea mays] >gi|195611730|gb|ACG27695.1| kelch motif family protein [Zea mays] >gi|414865024|tpg|DAA43581.1| TPA: LOW QUALITY PROTEIN: kelch motif family protein [Zea mays]
Zm00001eb005240	0	0	0	0	0	0.42739	0	0	0	0	0	0	0.268946	0	0	0	0	0.141738	0	0	0	0	0	0	gi|514821793|ref|XP_004985573.1| PREDICTED: major facilitator superfamily domain-containing protein 12-like [Setaria italica] >gi|944228002|gb|KQK92406.1| hypothetical protein SETIT_035602mg [Setaria italica]
Zm00001eb005250	0	0.246751	0.153973	0.157762	0	0	13.9966	0	7.48815	0.20957	0.635759	0.386028	0	0	0	0.0806217	0	0.0508615	0	0.0499117	0	0	0	0	gi|573923777|ref|XP_006649461.1| PREDICTED: late embryogenesis abundant protein D-29-like [Oryza brachyantha]
Zm00001eb005260	0	0	0	0	0	0	0	0	0	0	0	0	0	0	0	0	0	0	0	0	0.112425	0	0	0	gi|242036809|ref|XP_002465799.1| hypothetical protein SORBIDRAFT_01g045980 [Sorghum bicolor] >gi|241919653|gb|EER92797.1| hypothetical protein SORBI_001G491800 [Sorghum bicolor]
Zm00001eb005270	0	0.029288	0.0609192	0	0	0	0	0	0	0	0	0.0254553	0.0286378	0	0	0	0.0579085	0.090555	0	0	0.104989	0.0315788	0	0	gi|670360842|ref|XP_008643808.1| PREDICTED: uncharacterized protein LOC100382159 isoform X1 [Zea mays] >gi|414869382|tpg|DAA47939.1| TPA: hypothetical protein ZEAMMB73_672463 [Zea mays]
Zm00001eb005280	4.28009	4.53007	4.82199	2.88626	2.74725	4.14133	5.74577	5.34381	5.27194	3.79223	3.31957	4.48209	6.62689	7.91333	7.74145	5.41038	6.10377	4.97356	8.53051	8.05073	9.13003	7.1034	7.28989	6.42949	gi|670362166|ref|XP_008651444.1| PREDICTED: pentatricopeptide repeat-containing protein At5g15280-like isoform X1 [Zea mays]
Zm00001eb005290	2.77521	2.07579	1.61912	0	0	0	4.07428	4.12167	2.7888	0	0	0	3.89026	7.90441	10.6728	0	0	0	6.08156	8.57259	2.89377	0	0	0	gi|1002254643|ref|XP_015631588.1| PREDICTED: pentatricopeptide repeat-containing protein At5g15300-like [Oryza sativa Japonica Group] >gi|19071652|gb|AAL84319.1|AC073556_36 putative pentatricopeptide repeat containing protein [Oryza sativa Japonica Group] >gi|937907581|dbj|BAS82501.1| Os03g0168550 [Oryza sativa Japonica Group]
Zm00001eb005300	0.0556694	0.0312296	0	0.199669	0.0323824	0.194104	0.0612961	0	0	0	0	0	0	0.0538502	0	0	0.0617472	0	0.0627394	0.379019	0.0373163	0.101016	0.0361121	0.0716288	gi|212274389|ref|NP_001130648.1| male sterile26 [Zea mays] >gi|14030557|gb|AAK52956.1|AF366297_1 cytochrome P450-like protein [Zea mays] >gi|223950243|gb|ACN29205.1| unknown [Zea mays] >gi|414865031|tpg|DAA43588.1| TPA: male sterile26 [Zea mays]
Zm00001eb005310	0.831133	0.746002	1.16377	1.39114	1.61154	1.67436	0.579588	0.683656	0.412689	0.692994	0.543449	0.837488	1.45888	1.90274	0.881159	0.35546	0.70677	0.320354	0.249783	0.597305	0.817118	1.13949	0.898579	0.570349	gi|212276262|ref|NP_001130593.1| uncharacterized protein LOC100191692 [Zea mays] >gi|194689580|gb|ACF78874.1| unknown [Zea mays] >gi|414865032|tpg|DAA43589.1| TPA: hypothetical protein ZEAMMB73_306282 [Zea mays]
Zm00001eb005320	29.3275	31.6714	38.7086	33.9954	29.8842	28.2583	42.9548	39.1231	39.9742	40.2506	40.7019	35.5638	44.0036	41.9225	42.2122	43.6207	48.756	44.9514	35.3742	32.1877	30.0177	39.2169	37.6033	44.5398	gi|414865033|tpg|DAA43590.1| TPA: hypothetical protein ZEAMMB73_603241 [Zea mays]
Zm00001eb005330	19.4349	19.8439	23.3374	28.0918	27.1861	27.3685	25.3621	28.7056	34.5743	36.041	31.5571	33.7421	28.7666	26.7325	29.8921	36.4942	34.5022	38.3172	44.7623	38.7101	44.7005	42.7298	42.7911	42.8021	gi|514821765|ref|XP_004985559.1| PREDICTED: ribulose-phosphate 3-epimerase, chloroplastic [Setaria italica] >gi|944227985|gb|KQK92389.1| hypothetical protein SETIT_036994mg [Setaria italica]
Zm00001eb005340	10.2664	9.63321	8.24584	5.14634	6.50747	6.58134	10.6197	11.8576	10.1153	5.23693	7.01069	4.44442	10.985	11.4673	14.0827	4.45121	5.0298	4.25876	17.6666	14.4183	13.5167	10.331	11.4678	10.8994	gi|218192169|gb|EEC74596.1| hypothetical protein OsI_10181 [Oryza sativa Indica Group]
Zm00001eb005350	0.357044	0.254922	0.681734	0.232838	0.679711	0.150899	0.679046	0.567355	0.414435	0.193312	0.40213	0.348168	0.925829	0.910538	0.546547	0.356963	0.720046	0.262729	0.146323	0.441981	0.522183	0.0392657	0.294777	0.0835276	gi|125542569|gb|EAY88708.1| hypothetical protein OsI_10183 [Oryza sativa Indica Group]
Zm00001eb005360	0.319832	0.0797422	0.20733	0.38238	0.330744	0.0826047	0.195644	0.0365389	0.49155	0.211646	0.293511	0.207921	0.623774	0.206253	0.79784	0.618793	0.670084	0.575291	0.12015	0.282274	0.238211	0.300927	0.0922095	0.320072	gi|414865039|tpg|DAA43596.1| TPA: hypothetical protein ZEAMMB73_969115 [Zea mays]
Zm00001eb005370	4.75544	5.53852	5.72167	5.78381	4.93896	4.47512	5.5441	4.26354	2.85382	4.97837	4.31501	4.60513	6.4445	5.61873	3.89439	5.41377	5.00086	4.24305	3.63474	4.46256	6.33122	5.11576	4.05614	4.80607	gi|242042075|ref|XP_002468432.1| hypothetical protein SORBIDRAFT_01g045870 [Sorghum bicolor] >gi|241922286|gb|EER95430.1| hypothetical protein SORBI_001G490500 [Sorghum bicolor]
Zm00001eb005380	8.36715	16.8774	12.0189	17.7318	18.7656	23.8728	3.09312	5.21776	6.17085	7.30389	6.45541	11.7822	5.50091	4.23679	3.39082	3.29426	4.35554	3.38805	51.268	27.1124	29.562	27.1866	21.1229	24.2523	gi|357113866|ref|XP_003558722.1| PREDICTED: cyclic dof factor 1-like [Brachypodium distachyon] >gi|944088080|gb|KQK23432.1| hypothetical protein BRADI_1g73710 [Brachypodium distachyon]
Zm00001eb005390	5.85956	5.12277	5.59408	14.3749	18.2375	14.6818	6.87076	5.24235	11.0928	22.6608	25.4551	23.8945	11.4373	4.85835	4.27121	21.1315	22.8741	20.0627	13.5505	8.54876	10.9162	25.8681	22.8062	25.7514	gi|357113864|ref|XP_003558721.1| PREDICTED: uncharacterized protein LOC100825547 [Brachypodium distachyon] >gi|944088079|gb|KQK23431.1| hypothetical protein BRADI_1g73700 [Brachypodium distachyon]
Zm00001eb005400	11.7462	12.1829	12.981	14.7508	10.9116	11.176	12.8683	12.6859	12.9388	15.2953	14.3569	14.6568	13.1134	12.0779	11.2926	10.3582	14.5054	11.3586	10.3703	9.76997	12.7328	11.5967	12.7058	12.1442	gi|212721882|ref|NP_001131846.1| uncharacterized LOC100193223 precursor [Zea mays] >gi|194692706|gb|ACF80437.1| unknown [Zea mays] >gi|414865047|tpg|DAA43604.1| TPA: hypothetical protein ZEAMMB73_842275 [Zea mays]
Zm00001eb005410	0	0	0	0	0	0	0	0	0	0	0	0	0	0	0	0	0	0	0	0	0	0	0	0	gi|414880912|tpg|DAA58043.1| TPA: hypothetical protein ZEAMMB73_698657 [Zea mays]
Zm00001eb005420	3.14444	3.38541	4.15088	2.50626	2.88221	3.50693	3.35734	3.29842	3.75126	5.52359	3.96779	5.45115	6.72502	6.23699	7.01206	6.4621	6.09474	5.8029	8.76997	8.3616	7.79241	5.60977	7.17008	7.88745	gi|992160419|gb|KXG23237.1| hypothetical protein SORBI_008G073100 [Sorghum bicolor]
Zm00001eb005430	22.6696	30.5584	23.5235	14.6091	20.1032	19.3662	14.7682	17.0904	16.1097	16.1231	17.2879	21.7049	15.8427	14.6856	16.6266	18.8151	17.615	19.8385	14.0031	18.3476	22.5043	17.8181	14.5721	14.6637	gi|195608324|gb|ACG25992.1| hypothetical protein [Zea mays]
Zm00001eb005440	10.383	10.0137	10.4972	11.9459	15.3061	12.7288	13.4292	9.10366	7.07501	13.6805	10.0955	10.3329	9.86935	7.73915	5.32213	7.98397	8.63744	9.2513	1.96363	4.277	4.52873	6.28025	6.91987	7.22883	gi|242036775|ref|XP_002465782.1| hypothetical protein SORBIDRAFT_01g045740 [Sorghum bicolor] >gi|241919636|gb|EER92780.1| hypothetical protein SORBI_001G488900 [Sorghum bicolor]
Zm00001eb005450	0.0873221	0.195945	0.407566	0.104399	0.203178	0.253723	0.673037	0.493815	0.88266	0.312037	0.631071	0.596059	0.287392	0.59128	0.571805	0.56019	0.484279	0.201946	0.049206	0.148631	0.175601	0.158453	0.33987	0.393245	gi|514824996|ref|XP_004987155.1| PREDICTED: uncharacterized protein At5g39865 [Setaria italica] >gi|944227967|gb|KQK92371.1| hypothetical protein SETIT_039032mg [Setaria italica]
Zm00001eb005460	18.1142	21.0988	19.4375	17.7326	21.9638	15.4026	48.3139	21.5431	30.0397	37.8323	21.6825	26.6162	14.4575	14.7292	12.6973	17.9806	16.9714	17.0935	19.5525	26.8557	33.1847	19.2561	19.2747	24.5456	gi|414865062|tpg|DAA43619.1| TPA: hypothetical protein ZEAMMB73_332694 [Zea mays]
Zm00001eb005470	0	0	0	0	0	0	0	0	0	0	0	0	0	0	0	0	0	0	0	0	0	0	0	0	gi|670414091|ref|XP_008648262.1| PREDICTED: putative protein phosphatase 2C family protein isoform X1 [Zea mays] >gi|413945030|gb|AFW77679.1| putative protein phosphatase 2C family protein [Zea mays]
Zm00001eb005480	0	0	0	0	0	0	0	0	0	0	0	0	0	0	0	0	0	0	0	0	0	0	0	0	gi|670427741|ref|XP_008654608.1| PREDICTED: hypothetical protein isoform X1 [Zea mays] >gi|194694718|gb|ACF81443.1| unknown [Zea mays] >gi|195607996|gb|ACG25828.1| lipid phosphate phosphatase 3 [Zea mays] >gi|413947351|gb|AFW80000.1| lipid phosphate phosphatase 3 [Zea mays]
Zm00001eb005490	0	0	0	0	0	0	0	0	0	0	0	0	0	0	0	0	0	0	0	0	0	0	0	0	gi|195646478|gb|ACG42707.1| hypothetical protein [Zea mays] >gi|414865064|tpg|DAA43621.1| TPA: hypothetical protein ZEAMMB73_298908 [Zea mays]
Zm00001eb005500	5.23354	4.58738	4.77089	10.5588	7.80103	8.5537	3.60157	2.85872	0.696067	0.77923	0.84425	0.637929	7.71511	6.80275	4.43679	2.84782	4.17229	3.02584	0	4.454	1.97333	2.37416	1.69747	1.26261	gi|670362185|ref|XP_008651476.1| PREDICTED: transcription factor ILI6 [Zea mays] >gi|414865066|tpg|DAA43623.1| TPA: putative HLH DNA-binding domain superfamily protein [Zea mays] >gi|645167944|gb|AIB05569.1| bHLH transcription factor, partial [Zea mays]
Zm00001eb005510	0	0	0	0	0	0	0	0	0	0	0	0	0	0	0	0	0	0	0	0	0	0	0	0	NA
Zm00001eb005530	68.0677	71.6682	61.4216	59.8398	72.966	68.6527	47.4136	46.7176	49.9474	45.5415	55.9802	45.8321	47.6219	47.5753	49.9824	56.8421	54.1238	54.0576	34.4933	41.3911	44.9412	44.3132	41.8625	41.7658	gi|670360062|ref|XP_008676191.1| PREDICTED: kelch motif family protein isoform X1 [Zea mays] >gi|414865067|tpg|DAA43624.1| TPA: kelch motif family protein isoform 1 [Zea mays] >gi|414865068|tpg|DAA43625.1| TPA: kelch motif family protein isoform 2 [Zea mays] >gi|414865069|tpg|DAA43626.1| TPA: kelch motif family protein isoform 3 [Zea mays]
Zm00001eb005540	11.115	16.0337	10.5873	6.23756	6.59745	5.53642	9.49103	8.3964	8.44748	3.51251	3.51286	3.98156	14.9311	18.4316	14.2172	5.19716	7.04486	9.4427	7.925	12.6126	13.9889	5.48817	8.24021	9.92347	gi|226499616|ref|NP_001151208.1| uncharacterized protein LOC100284841 [Zea mays] >gi|195645018|gb|ACG41977.1| DNA binding protein [Zea mays] >gi|413956872|gb|AFW89521.1| putative HLH DNA-binding domain superfamily protein [Zea mays] >gi|645167906|gb|AIB05553.1| bHLH transcription factor, partial [synthetic construct]
Zm00001eb005550	81.1056	96.9909	95.4342	66.7026	81.7898	61.4976	76.2655	64.2303	144.46	47.968	46.9075	55.0124	46.0351	39.5864	85.4487	40.1702	28.9335	44.7132	50.0007	45.4609	37.5176	33.4948	56.0582	40.0169	gi|992282095|gb|KXG40078.1| hypothetical protein SORBI_001G488200 [Sorghum bicolor]
Zm00001eb005560	0	0	0	0	0	0	0	0	0	0	0	0	0	0.0302215	0.0292261	0.0286324	0	0.0361264	0	0	0.0418849	0	0	0	gi|414865077|tpg|DAA43634.1| TPA: calcium-binding protein 39 [Zea mays]
Zm00001eb005570	0.0521395	0.0292493	0.0912582	0.0623362	0.0303291	0.0302993	0	0.187634	0.249646	0	0.0807446	0	0.0286	0.504356	0.658455	0.191135	0	0.120581	0.235045	1.06496	0.419402	0	0	0	gi|944058204|gb|KQJ93794.1| hypothetical protein BRADI_3g06757 [Brachypodium distachyon]
Zm00001eb005580	2.09647	2.72852	3.22907	0.601553	0.975601	0.292393	1.75436	2.24181	1.87376	0.799097	0.519465	0.57242	2.75994	3.56921	4.15768	0.153706	0.558087	0.58181	0.472545	0.190315	1.01182	0.507228	0	0.323699	gi|1002252200|ref|XP_015630338.1| PREDICTED: cysteine proteinase inhibitor 5 [Oryza sativa Japonica Group] >gi|108706437|gb|ABF94232.1| expressed protein [Oryza sativa Japonica Group] >gi|113547591|dbj|BAF11034.1| Os03g0172700 [Oryza sativa Japonica Group] >gi|215766977|dbj|BAG99205.1| unnamed protein product [Oryza sativa Japonica Group] >gi|937907627|dbj|BAS82547.1| Os03g0172700 [Oryza sativa J…
Zm00001eb005590	0	0	0	0	0	0	0	0	0	0	0	0	0	0	0	0	0	0	0	0	0	0	0	0	gi|218192180|gb|EEC74607.1| hypothetical protein OsI_10214 [Oryza sativa Indica Group]
Zm00001eb005600	6.17859	5.1279	4.83923	5.3125	6.25263	3.9348	5.96434	4.52529	3.64726	6.65381	5.59245	4.95205	5.52474	3.92987	2.81074	4.73161	4.4123	4.55092	3.10008	3.2174	2.78	5.88733	6.09433	4.7917	gi|985567488|ref|NP_001306652.1| E3 ubiquitin ligase BIG BROTHER-like [Zea mays] >gi|670362194|ref|XP_008651491.1| PREDICTED: E3 ubiquitin ligase BIG BROTHER-like [Zea mays] >gi|223973923|gb|ACN31149.1| unknown [Zea mays] >gi|414865080|tpg|DAA43637.1| TPA: putative RING zinc finger domain superfamily protein [Zea mays]
Zm00001eb005610	0	0	0	0	0	0	0	0	0	0	0	0	0	0	0	0	0	0	0	0	0	0	0	0	NA
Zm00001eb005630	32.8541	31.7081	32.6635	30.6218	34.8287	33.5087	40.2352	35.6074	41.0567	40.0121	37.2072	39.2948	36.999	37.0988	31.455	34.0728	30.0452	36.5169	49.3058	40.4	43.4163	41.7314	41.1019	46.1981	gi|1002256869|ref|XP_015632746.1| PREDICTED: polyadenylate-binding protein RBP47B' [Oryza sativa Japonica Group] >gi|108706453|gb|ABF94248.1| RNA recognition motif family protein, expressed [Oryza sativa Japonica Group] >gi|215694482|dbj|BAG89475.1| unnamed protein product [Oryza sativa Japonica Group] >gi|937907641|dbj|BAS82561.1| Os03g0174100 [Oryza sativa Japonica Group]
Zm00001eb005640	1.06429	1.02748	1.55955	1.36121	0.719873	1.09313	1.00835	0.610775	0.39503	1.03186	0.792155	0.699935	1.2762	1.69989	0.717762	1.02075	0.988317	0.658265	0.669465	1.23577	1.22774	0.778485	1.1239	1.14648	gi|514821695|ref|XP_004985525.1| PREDICTED: uncharacterized protein LOC101760825 [Setaria italica] >gi|944227937|gb|KQK92341.1| hypothetical protein SETIT_039127mg [Setaria italica]
Zm00001eb005650	0	0	0	0	0	0	0	0	0	0	0	0	0	0	0	0	0	0.215282	0	0	0	0	0	0.0598877	gi|670440416|ref|XP_008660493.1| PREDICTED: dehydration-responsive element-binding protein 2E [Zea mays] >gi|413956863|gb|AFW89512.1| putative AP2/EREBP transcription factor superfamily protein [Zea mays]
Zm00001eb005660	54.8452	53.2096	68.5413	51.5993	51.2894	42.8669	83.0599	81.2181	68.7836	72.9876	66.3583	69.7313	82.4176	82.8691	71.4056	64.0617	74.3439	66.9581	46.5496	53.8852	49.6955	50.9385	52.3435	58.7539	gi|992282088|gb|EER95407.2| hypothetical protein SORBI_001G486700 [Sorghum bicolor]
Zm00001eb005670	5.16864	5.43659	6.03101	8.60207	6.52559	8.49882	6.04674	5.40497	6.65562	9.58461	8.39844	10.8535	7.21672	7.1303	6.53832	7.69737	10.0001	8.25183	9.565	7.29795	8.58287	11.9723	10.4395	10.5802	gi|242042037|ref|XP_002468413.1| hypothetical protein SORBIDRAFT_01g045520 [Sorghum bicolor] >gi|241922267|gb|EER95411.1| hypothetical protein SORBI_001G486500 [Sorghum bicolor]
Zm00001eb005680	19.7348	18.2487	31.3781	20.7422	19.427	16.1312	47.2795	31.8863	26.7667	59.4127	44.7793	50.5425	33.07	32.0962	37.328	54.6559	58.2114	58.4289	59.1467	47.4944	60.1831	64.0126	57.6782	49.1106	gi|413943144|gb|AFW75793.1| hypothetical protein ZEAMMB73_515610 [Zea mays]
Zm00001eb005690	9.07865	10.3665	9.72939	7.81343	8.12746	9.24198	7.37313	11.3208	14.5582	11.4658	15.5884	15.6967	15.4341	20.1487	21.5029	19.2368	16.9973	15.4862	39.0399	31.6727	30.5144	28.4302	29.655	35.1683	gi|670358397|ref|XP_008664533.1| PREDICTED: uncharacterized protein LOC100194365 isoform X1 [Zea mays] >gi|223945427|gb|ACN26797.1| unknown [Zea mays] >gi|414865102|tpg|DAA43659.1| TPA: hypothetical protein ZEAMMB73_480714 [Zea mays]
Zm00001eb005700	5.3651	9.92683	7.02905	5.51408	6.35118	7.40243	1.14002	2.83884	4.03937	1.53224	1.6196	2.04986	4.6467	6.49481	5.4004	1.72523	1.14841	2.10422	10.5725	19.7236	8.20218	5.1998	4.8032	6.78207	gi|108706463|gb|ABF94258.1| mitochondrial carrier, putative, expressed [Oryza sativa Japonica Group]
Zm00001eb005710	16.8222	11.9306	12.0011	12.1922	18.734	9.16788	12.6922	15.9074	16.6933	9.6813	12.2157	11.793	18.9568	20.8675	17.9176	16.3155	11.9397	16.0251	19.4497	18.0501	20.0694	13.4701	12.4955	15.785	gi|226502903|ref|NP_001146295.1| uncharacterized protein LOC100279870 [Zea mays] >gi|219886539|gb|ACL53644.1| unknown [Zea mays] >gi|413956855|gb|AFW89504.1| hypothetical protein ZEAMMB73_720900 [Zea mays]
Zm00001eb005740	0	0.0680354	0.0471713	0.0483324	0	0	0	0	0	0	0	0	0	0.0391053	0	0	0	0	0.136682	0.183492	0.0270986	0.0244522	0.0262242	0.0520158	gi|992282074|gb|KXG40060.1| hypothetical protein SORBI_001G485200 [Sorghum bicolor]
Zm00001eb005760	2.37588	3.89042	2.77229	1.99604	1.7182	2.23893	1.76758	1.65059	0.956526	1.83567	2.18772	2.06635	1.4089	1.67709	0.780894	2.23625	1.4957	0.816763	2.67762	2.40453	1.72173	3.02951	2.74918	1.32195	gi|944227922|gb|KQK92326.1| hypothetical protein SETIT_036744mg [Setaria italica]
Zm00001eb005770	4.76086	5.57951	7.12275	4.87477	5.62097	5.36891	5.94273	6.25217	5.79285	5.78312	5.57218	5.53884	6.02447	6.93073	5.15912	6.04791	7.79026	4.55125	9.34977	8.3709	7.14094	7.58403	6.94108	7.551	gi|992281649|gb|KXG39665.1| hypothetical protein SORBI_001G417500 [Sorghum bicolor]
Zm00001eb005780	0	0	0	0	0	0	0	0	0	0	0	0	0.286126	0	0	0	0	0	0	0	0	0	0	0	gi|242036735|ref|XP_002465762.1| hypothetical protein SORBIDRAFT_01g045390 [Sorghum bicolor] >gi|241919616|gb|EER92760.1| hypothetical protein SORBI_001G484900 [Sorghum bicolor]
Zm00001eb005800	0.0255081	0.0572385	0.0297641	0.0304967	0	0	0.112345	0.0262274	0.244268	0.182302	0.0263351	0.0994961	0.475725	0.148047	0.882889	0.303903	0.36781	0.265462	0.0574954	0.0289449	0.0341973	0.0617153	0.0661875	0	gi|242051931|ref|XP_002455111.1| hypothetical protein SORBIDRAFT_03g004540 [Sorghum bicolor]
Zm00001eb005810	0.693971	0.681285	0.860367	0.518555	0.605516	0.403281	0.81187	0.222981	0.369196	0.568296	0.716468	0.719014	0.761324	0.50347	0.649183	0.715495	0.481086	0.351075	0.733224	1.08277	1.51185	1.04939	1.06916	1.39519	gi|414865121|tpg|DAA43678.1| TPA: hypothetical protein ZEAMMB73_998726 [Zea mays]
Zm00001eb005820	16.7632	16.2857	18.8191	14.1353	16.1334	15.9257	19.8278	21.7929	23.7275	23.3101	23.0099	22.1791	14.8514	15.208	13.5192	14.1291	15.2127	15.1545	19.2928	20.0881	18.6938	18.7731	20.0511	18.0884	gi|514821657|ref|XP_004985506.1| PREDICTED: copper-transporting ATPase PAA2, chloroplastic [Setaria italica] >gi|944227917|gb|KQK92321.1| hypothetical protein SETIT_034145mg [Setaria italica]
Zm00001eb005830	0.310668	0.0995881	0	0.159182	0.413058	0.206326	0.0977338	0.228163	0.330554	0.475774	0.0458199	0.216389	0.535574	0.128792	0.456685	0.447408	0.0984531	0.359233	1.10039	1.00721	1.24948	0.805329	0.978845	0.685252	gi|514821649|ref|XP_004985502.1| PREDICTED: ylmG homolog protein 2, chloroplastic [Setaria italica] >gi|944227916|gb|KQK92320.1| hypothetical protein SETIT_037247mg [Setaria italica]
Zm00001eb005840	27.8795	29.0455	29.0272	24.4509	28.8675	28.9493	27.6694	25.5456	26.0317	26.9581	27.1842	27.6796	26.216	25.3479	22.9163	20.6837	24.3319	27.1207	19.0587	21.1622	23.2225	24.6256	24.4006	23.9147	gi|514754779|ref|XP_004963119.1| PREDICTED: guanine nucleotide-binding protein alpha-1 subunit [Setaria italica] >gi|944252870|gb|KQL17133.1| hypothetical protein SETIT_022288mg [Setaria italica]
Zm00001eb005850	9.30529	4.83259	8.67679	11.4166	11.4874	10.201	6.3533	10.5286	5.83679	8.03458	8.22254	9.15321	9.76263	10.6128	11.9358	11.1719	10.4564	9.06843	4.07576	7.0086	4.03124	6.14453	7.486	4.60096	gi|242036725|ref|XP_002465757.1| hypothetical protein SORBIDRAFT_01g045300 [Sorghum bicolor] >gi|241919611|gb|EER92755.1| hypothetical protein SORBI_001G484000 [Sorghum bicolor]
Zm00001eb005860	3.99539	3.40832	4.97024	4.97414	6.41524	5.37276	6.98058	2.30866	1.82693	2.08454	2.11359	1.44895	2.53571	2.0442	1.38999	1.57358	1.57486	1.60363	1.22804	2.21065	1.90351	2.19695	2.05628	1.65695	gi|414865128|tpg|DAA43685.1| TPA: hydrolase [Zea mays]
Zm00001eb005870	0.234938	0	0	0.280884	0	0	0	0	0.249976	0	0	0	0.25774	0	0	0.430622	0	0	0.52955	0	0	0	0	0	gi|242069835|ref|XP_002450194.1| hypothetical protein SORBIDRAFT_05g001790 [Sorghum bicolor] >gi|241936037|gb|EES09182.1| hypothetical protein SORBI_005G021000 [Sorghum bicolor]
Zm00001eb005890	0	0	0	0	0	0	0	0	0	0	0	0	0	0	0	0	0	0	0	0	0	0	0	0	gi|242042017|ref|XP_002468403.1| hypothetical protein SORBIDRAFT_01g045270 [Sorghum bicolor] >gi|241922257|gb|EER95401.1| hypothetical protein SORBI_001G483700 [Sorghum bicolor]
Zm00001eb005900	5.23731	4.37969	4.6308	6.30044	7.1905	4.46129	2.25652	3.47851	3.04587	1.66614	2.55242	1.14196	3.06909	4.27949	4.04725	2.59367	2.1288	2.74591	6.19574	6.3859	5.80025	3.77779	3.03866	2.76247	gi|992282066|gb|KXG40053.1| hypothetical protein SORBI_001G483600 [Sorghum bicolor]
Zm00001eb005920	11.4231	7.89121	11.0821	12.6426	12.4162	12.0626	23.3226	18.7253	23.1279	15.5502	17.9429	16.7883	14.34	17.585	14.5786	17.4829	16.7429	14.5486	17.4165	15.5731	13.3016	14.1149	17.6995	15.5588	gi|414865132|tpg|DAA43689.1| TPA: hypothetical protein ZEAMMB73_848339 [Zea mays]
Zm00001eb005930	0	0.0549878	0	0	0	0	0	0	0	0	0	0.0477919	0	0	0	0	0	0	0	0	0	0	0	0	NA
Zm00001eb005940	0	0	0	0	0	0	0	0	0	0	0	0	0	0	0	0	0	0	0	0	0	0	0	0	gi|937907693|dbj|BAS82613.1| Os03g0180100, partial [Oryza sativa Japonica Group]
Zm00001eb005950	24.695	33.1165	28.5011	25.8376	31.8619	29.4696	24.9813	29.8456	30.0517	25.771	26.481	28.6634	27.763	29.57	31.7098	25.4133	22.5047	26.348	45.4568	36.6872	38.5867	38.9635	37.8496	38.3878	gi|670359510|ref|XP_008672287.1| PREDICTED: uncharacterized protein LOC100279000 isoform X1 [Zea mays] >gi|670359512|ref|XP_008672294.1| PREDICTED: uncharacterized protein LOC100279000 isoform X1 [Zea mays] >gi|223950201|gb|ACN29184.1| unknown [Zea mays] >gi|414865135|tpg|DAA43692.1| TPA: hypothetical protein ZEAMMB73_468051 [Zea mays]
Zm00001eb005960	97.8246	92.0216	99.6515	95.4877	88.9802	79.7305	106.967	108.689	99.2146	97.4575	99.8861	94.3057	107.013	102.369	96.8372	87.7548	83.2445	94.7937	96.5178	104.183	103.872	91.8979	83.629	87.9086	gi|514821625|ref|XP_004985490.1| PREDICTED: proteasome subunit alpha type-6 [Setaria italica] >gi|944227897|gb|KQK92301.1| hypothetical protein SETIT_037199mg [Setaria italica]
Zm00001eb005970	0	0	0	0.217793	0.0529826	0.211722	0	0	0	0	0.141055	0.0444097	0	0	0	0.125212	0.202056	0	0	0	0	0.0550928	0.23634	0	gi|413956820|gb|AFW89469.1| beta-1,4-mannosyltransferase [Zea mays]
Zm00001eb005980	18.7299	16.135	7.38109	10.8715	8.27909	6.08834	22.7996	20.8333	21.1908	16.129	16.1228	9.4454	2.0602	1.24291	4.62299	12.5908	15.2385	5.54306	1.16961	2.29919	2.25262	6.21748	4.87279	3.30652	gi|514821621|ref|XP_004985488.1| PREDICTED: uncharacterized protein LOC101780536 [Setaria italica] >gi|944227894|gb|KQK92298.1| hypothetical protein SETIT_037536mg [Setaria italica]
Zm00001eb005990	49.3686	54.2189	13.4327	13.9524	10.5965	7.31471	38.8623	33.7538	51.5865	19.3253	17.7624	8.14178	3.67775	2.81454	10.8578	16.521	12.6636	6.87521	6.95035	10.6585	5.00314	4.17022	5.16994	2.23811	gi|414865143|tpg|DAA43700.1| TPA: putative tify domain/CCT motif transcription factor family protein [Zea mays]
Zm00001eb006000	380.636	393.99	186.419	139.287	178.475	114.806	271.245	251.464	256.032	210.123	214.982	153.499	68.5047	46.0247	105.835	266.984	252.527	193.259	57.6312	57.8104	68.7265	149.927	144.555	126.526	gi|992282058|gb|KXG40045.1| hypothetical protein SORBI_001G482600 [Sorghum bicolor]
Zm00001eb006010	0.539202	0.483973	0.67111	0.386791	0.501839	0.396899	0.415591	0.591367	0.611964	0.578036	0.352565	0.683537	0.433792	0.643284	0.722977	0.757707	0.757557	0.727409	0.263328	0.28553	0.313247	0.456598	0.396411	0.393143	gi|1002303569|ref|XP_015615168.1| PREDICTED: protein ROOT PRIMORDIUM DEFECTIVE 1 [Oryza sativa Japonica Group] >gi|1002303571|ref|XP_015615169.1| PREDICTED: protein ROOT PRIMORDIUM DEFECTIVE 1 [Oryza sativa Japonica Group] >gi|215769104|dbj|BAH01333.1| unnamed protein product [Oryza sativa Japonica Group] >gi|255680160|dbj|BAF28415.2| Os11g0544300 [Oryza sativa Japonica Group] >gi|937939445|dbj|B…
Zm00001eb006020	0.655937	0.844967	0.113389	0.377586	0.0847896	0.197648	0.187246	0.374685	0.387735	0.289374	0.376223	0.615941	0.159911	0.1175	0.363617	0.467553	0.404195	0.0280917	0.219034	0.137836	0.260556	0.117555	0.315185	0.187552	gi|926657609|ref|NP_001149405.2| uncharacterized protein LOC100283031 [Zea mays] >gi|223943375|gb|ACN25771.1| unknown [Zea mays] >gi|414865150|tpg|DAA43707.1| TPA: hypothetical protein ZEAMMB73_279168 [Zea mays]
Zm00001eb006030	0	0	0	0	0	0	0	0	0	0	0	0	0	0	0	0	0	0	0	0	0	0	0	0	gi|944228187|gb|KQK92591.1| hypothetical protein SETIT_040113mg [Setaria italica]
Zm00001eb006040	7.73186	6.90047	5.77538	8.50864	11.0735	10.1776	8.22312	7.67887	8.7877	6.87238	5.32168	5.52622	3.74313	4.77365	5.36985	5.22051	4.58037	5.02906	4.48893	5.1844	4.55461	4.51725	4.7686	3.16541	gi|125542656|gb|EAY88795.1| hypothetical protein OsI_10268 [Oryza sativa Indica Group]
Zm00001eb006050	0.0273335	0.122669	0.031894	0.588223	0.0317994	0.50829	0.331058	0.0281043	0.319914	0.130231	0.451514	0.26654	0.359837	0.343724	0.383542	0.1002	0.242542	0.284458	0.215634	0.372195	0.0366444	0.132263	0.354619	0.0703391	gi|414865153|tpg|DAA43710.1| TPA: hypothetical protein ZEAMMB73_569437 [Zea mays]
Zm00001eb006060	2.26128	2.53708	3.1183	4.42392	2.63073	2.86707	1.81079	1.26821	1.96856	0.489725	2.12235	2.20506	3.15732	1.19312	1.73073	1.88397	2.05213	0.950828	1.39007	2.33268	3.30716	1.4921	0.80011	2.38054	gi|514793754|ref|XP_004972892.1| PREDICTED: transcription factor ILR3 [Setaria italica] >gi|944236546|gb|KQL00884.1| hypothetical protein SETIT_014339mg [Setaria italica]
Zm00001eb006070	0	0.0745514	0.155067	0.0794419	0	0.0772276	0.146326	0.136642	0.0707004	0	0.0686012	0.0647953	0.145792	0.0642757	0.186476	0.182688	0.147403	0.0768346	0.299544	0	0.178164	0	0	0	gi|670369397|ref|XP_008665881.1| PREDICTED: uncharacterized protein LOC103644456 [Zea mays]
Zm00001eb006080	14.1966	16.533	15.3072	12.5393	12.848	13.8607	15.5236	17.5533	14.3232	12.7847	12.3799	12.3303	15.467	16.0873	17.804	13.8491	12.9017	14.0357	18.3563	16.4616	18.8793	15.1581	17.1467	17.678	gi|573923874|ref|XP_006649507.1| PREDICTED: phosphoinositide phosphatase SAC2 isoform X2 [Oryza brachyantha]
Zm00001eb006090	0.342222	0.230377	0.239592	0.572809	0	0.477293	0	0.281498	0	0.163053	0.423979	0.0667429	0.525611	0.264831	0.512216	0.188179	0.227751	0.158288	0.23141	0.543662	0.367038	0.413992	0.443992	0.704529	NA
Zm00001eb006100	3.55873	5.08171	2.51666	3.86791	1.63098	2.00538	2.61229	3.32644	3.09807	4.62428	3.78544	2.73415	6.38857	5.42445	6.45635	4.94157	5.38264	3.49156	5.95527	4.40532	4.33726	5.34872	4.89685	5.55025	gi|992273951|gb|KXG33910.1| hypothetical protein SORBI_003G389900 [Sorghum bicolor]
Zm00001eb006110	0	0.198878	0	0.635773	0	0.103009	0	0	0	0	0.0915025	0	0	0	0	0	0	0	0	0	0	0	0	0	gi|414864648|tpg|DAA43205.1| TPA: 40S ribosomal protein SA [Zea mays]
Zm00001eb006120	0.464956	0.231851	0.421969	0.741181	0.901537	0.420304	0.113767	0.0531186	0.604655	0.369216	0.320019	0.453397	0	0.0999471	0	0.378767	0.114604	0.597379	0.349337	0	0.3463	0.499969	0.402149	0.332361	gi|992170119|gb|KXG30500.1| hypothetical protein SORBI_004G192500 [Sorghum bicolor]
Zm00001eb006130	0	0	0	0	0	0	0.169761	0	0	0	0	0	0	0	0	0	0	0	0	0	0	0	0	0	NA
Zm00001eb006140	10.0881	14.986	15.98	10.5113	16.0637	10.8406	24.0772	25.6418	36.3393	17.286	24.2051	17.8611	18.4866	18.1268	17.3979	18.2325	11.5646	16.8135	21.3096	22.7028	22.818	15.4081	12.1376	10.1521	gi|242041995|ref|XP_002468392.1| hypothetical protein SORBIDRAFT_01g045100 [Sorghum bicolor] >gi|241922246|gb|EER95390.1| hypothetical protein SORBI_001G481800 [Sorghum bicolor]
Zm00001eb006150	26.3369	31.2307	35.728	28.8635	27.6506	28.6811	28.0558	30.8772	30.8136	27.8001	28.1854	28.0833	37.1733	35.1592	29.4944	26.8348	30.281	30.6397	29.199	31.7076	33.9448	30.8888	29.863	27.5505	gi|670358395|ref|XP_008664442.1| PREDICTED: uncharacterized protein LOC100194334 isoform X1 [Zea mays] >gi|195647090|gb|ACG43013.1| eukaryotic translation initiation factor 3 subunit 12 [Zea mays] >gi|223943573|gb|ACN25870.1| unknown [Zea mays] >gi|414865165|tpg|DAA43722.1| TPA: eukaryotic translation initiation factor 3 subunit 12 [Zea mays]
Zm00001eb006160	12.7551	19.8531	36.5199	6.69924	13.9385	6.29828	2.07012	6.67111	12.944	37.9387	41.5611	105.831	28.5928	13.0515	16.8633	65.4749	58.2672	68.8859	4.487	35.1383	4.99163	32.421	24.9658	52.5082	gi|992282052|gb|KXG40039.1| hypothetical protein SORBI_001G481600 [Sorghum bicolor]
Zm00001eb006170	3.0542	6.7216	7.12755	7.44343	7.78971	6.0072	0.258684	1.57016	1.49986	6.43638	3.88087	15.5786	8.76316	4.65884	11.0987	17.5479	10.8144	26.0798	3.1773	5.59843	3.9371	10.5157	4.57206	5.74352	NA
Zm00001eb006180	72.2216	145.806	129.082	133.448	224.543	154.709	23.5231	29.0363	60.0031	52.3365	65.5885	61.2328	105.705	59.1103	46.1596	124.014	64.5649	128.818	180.626	86.7613	149.467	157.89	128.036	120.748	gi|194700442|gb|ACF84305.1| unknown [Zea mays] >gi|195645788|gb|ACG42362.1| root abundant factor [Zea mays] >gi|414865169|tpg|DAA43726.1| TPA: putative AP2/EREBP transcription factor superfamily protein [Zea mays] >gi|645165224|gb|AIB04429.1| AP2-EREBP transcription factor, partial [Zea mays]
Zm00001eb006190	0.075228	0.0422016	0.131669	0.04497	0.0437595	0	0	0	0	0	0	0.0366789	0	0	0	0	0	0	0	0	0	0	0	0.0483972	gi|670362263|ref|XP_008651655.1| PREDICTED: uncharacterized protein LOC103631807 isoform X1 [Zea mays]
Zm00001eb006200	122.373	133.622	118.489	133.476	216.964	103.215	24.7367	33.9698	32.0032	11.5855	13.0434	11.0826	36.9986	26.4361	29.373	16.4713	3.28341	19.9878	103.838	65.8615	83.9074	46.1058	32.8502	18.2281	gi|836029649|ref|XP_012698500.1| PREDICTED: ethylene-responsive transcription factor ERF073-like [Setaria italica]
Zm00001eb006210	0	0	0	0	0	0	0	0	0	0	0	0	0	0	0	0	0	0	0	0	0	0	0	0	gi|944087934|gb|KQK23286.1| hypothetical protein BRADI_1g72451 [Brachypodium distachyon]
Zm00001eb006240	0	0	0	0	0	0	0	0	0	0	0	0	0	0	0	0	0	0	0	0	0	0	0	0	gi|414868659|tpg|DAA47216.1| TPA: hypothetical protein ZEAMMB73_273533 [Zea mays]
Zm00001eb006260	0	0	0	0	0	0	0	0	0	0	0	0	0	0	0	0	0	0	0	0	0	0	0	0	gi|944227867|gb|KQK92271.1| hypothetical protein SETIT_036976mg [Setaria italica]
Zm00001eb006270	90.1067	116.27	69.89	56.8946	66.3748	75.1146	35.3851	32.8892	30.7308	31.283	30.3011	36.5549	41.3097	34.398	40.457	31.4921	32.139	38.545	56.7517	55.2732	102.318	56.2103	39.6308	44.2863	gi|670362277|ref|XP_008651693.1| PREDICTED: protein STRUBBELIG-RECEPTOR FAMILY 7 isoform X1 [Zea mays] >gi|414865175|tpg|DAA43732.1| TPA: putative STRUBBELIG family receptor protein kinase [Zea mays]
Zm00001eb006280	1.1277	1.58155	1.2062	0.449414	1.8586	0.218444	0.620842	0.289876	0.0999906	0.223874	0.0970217	0.549834	0.51548	0.999947	0.0879102	0.430622	0	0.434664	0.10591	2.0261	1.51185	0.568418	0	0.483665	gi|670362275|ref|XP_008651686.1| PREDICTED: uncharacterized protein LOC103631811 [Zea mays]
Zm00001eb006290	0	0.165443	0.172061	0.176296	0	0	0	0	0	0	0	0	0	0	0	0	0	0	0	0	0	0	0	0	gi|670362281|ref|XP_008651704.1| PREDICTED: DNA-directed RNA polymerase III subunit RPC1-like isoform X1 [Zea mays]
Zm00001eb006300	10.4245	8.78432	10.0852	12.6999	11.8719	11.8347	8.18488	10.3793	14.1807	9.90219	11.6707	11.4093	13.656	16.8065	16.2941	14.4313	13.4166	12.868	20.1508	16.5956	15.3908	14.2869	16.5205	16.7805	gi|670361485|ref|XP_008648646.1| PREDICTED: phytoene dehydrogenase, chloroplastic/chromoplastic isoform X1 [Zea mays] >gi|670361487|ref|XP_008648651.1| PREDICTED: phytoene dehydrogenase, chloroplastic/chromoplastic isoform X1 [Zea mays] >gi|238006946|gb|ACR34508.1| unknown [Zea mays] >gi|414865178|tpg|DAA43735.1| TPA: viviparous5 [Zea mays]
Zm00001eb006310	1.01566	1.42442	1.67892	0.657738	0.935433	0.786959	1.21151	2.00157	3.33207	2.72201	2.49039	5.73612	20.0562	18.8716	32.2641	16.2504	14.8798	14.7293	3.10008	2.0649	1.3049	1.27985	1.59221	1.14347	gi|514821565|ref|XP_004985460.1| PREDICTED: uncharacterized protein LOC101770549 [Setaria italica] >gi|944227859|gb|KQK92263.1| hypothetical protein SETIT_037606mg [Setaria italica]
Zm00001eb006320	0.902608	0.750144	1.20923	0.719418	0.700053	1.16561	0.79139	0.549962	0.80032	0.597293	0.828328	0.961667	1.22859	1.73006	1.28217	1.65441	1.83545	1.3143	0.772348	0.587977	1.32212	1.07168	1.23608	1.2689	gi|670362286|ref|XP_008651716.1| PREDICTED: protein WEAK CHLOROPLAST MOVEMENT UNDER BLUE LIGHT 1-like [Zea mays]
Zm00001eb006330	0.701602	0.726621	0.535279	0.677501	0.53369	0.658617	0.713091	0.554912	0.545528	0.449993	0.640768	0.421022	1.30256	0.756983	1.1107	0.667719	1.07751	0.592859	0.334529	0.551167	0.542652	0.457014	0.595159	0.798576	gi|670362288|ref|XP_008651725.1| PREDICTED: pentatricopeptide repeat-containing protein At1g06140, mitochondrial-like [Zea mays]
Zm00001eb006340	0.836811	0.704155	1.83081	2.75127	0.973532	0.486288	1.95796	0.860408	0.667782	1.24594	0.863939	0.816009	2.18032	1.51775	1.76131	2.01312	1.6243	2.05621	0.353657	0.593473	0.981631	1.01231	1.22137	1.34589	gi|125555089|gb|EAZ00695.1| hypothetical protein OsI_22717 [Oryza sativa Indica Group]
Zm00001eb006350	19.8976	12.0524	15.2978	18.9435	16.275	12.6837	20.9141	24.9269	17.1448	20.0656	17.165	21.2599	17.5701	13.7211	18.2708	13.3353	14.4605	16.6279	43.5284	34.2416	57.3769	32.4582	21.4753	38.4813	gi|514821561|ref|XP_004985458.1| PREDICTED: UDP-glucuronate:xylan alpha-glucuronosyltransferase 2 isoform X1 [Setaria italica]
Zm00001eb006360	3.57964	2.20499	6.51103	5.03493	5.1852	3.18148	5.98945	5.16003	5.22772	6.43754	5.72468	5.92042	7.12261	6.34821	3.80822	4.18114	6.03353	2.92181	3.20367	4.46016	3.48164	5.09453	3.59694	4.06399	gi|670358075|ref|XP_008645408.1| PREDICTED: hypothetical protein isoform X1 [Zea mays] >gi|238013236|gb|ACR37653.1| unknown [Zea mays] >gi|414865188|tpg|DAA43745.1| TPA: hypothetical protein ZEAMMB73_433086 [Zea mays]
Zm00001eb006370	0	0	0	0	0	0	0	0	0	0	0	0	0	0	0	0	0	0	0	0	0	0	0	0	gi|670381591|ref|XP_008671533.1| PREDICTED: uncharacterized protein LOC103648937 [Zea mays]
Zm00001eb006380	18.9107	20.2425	21.9489	18.2549	18.0356	19.8818	17.2168	15.6994	17.2772	16.078	14.4186	13.2277	19.8663	18.1957	15.5961	13.2278	13.6006	12.9038	16.4549	20.0937	22.2617	16.9351	14.6512	13.7136	gi|514821551|ref|XP_004985453.1| PREDICTED: putative dihydroflavonol-4-reductase [Setaria italica] >gi|944227852|gb|KQK92256.1| hypothetical protein SETIT_036546mg [Setaria italica]
Zm00001eb006390	6.27925	7.34704	7.01291	8.21203	8.42332	7.74482	7.49243	7.31277	8.71282	7.0673	6.8268	6.57302	7.07145	6.71865	7.00085	6.47108	7.6755	7.6165	7.03339	6.49999	6.9751	7.56512	7.28204	6.79329	gi|242041961|ref|XP_002468375.1| hypothetical protein SORBIDRAFT_01g044850 [Sorghum bicolor] >gi|241922229|gb|EER95373.1| hypothetical protein SORBI_001G478800 [Sorghum bicolor]
Zm00001eb006400	6.52737	5.84594	6.61427	8.28309	8.06012	5.45687	5.48491	4.88639	9.80855	9.2072	7.98037	7.25845	6.34429	5.7602	4.01717	5.61475	7.62107	6.88568	4.12988	5.26274	6.90858	3.18622	5.57136	4.56769	gi|670359319|ref|XP_008670736.1| PREDICTED: uncharacterized protein LOC100276776 isoform X1 [Zea mays] >gi|414865197|tpg|DAA43754.1| TPA: hypothetical protein ZEAMMB73_736527 [Zea mays]
Zm00001eb006410	31.8092	23.1113	30.4944	23.9154	10.7595	20.3172	30.357	26.3667	31.4225	11.3083	10.8504	9.531	14.3737	20.468	25.1355	9.72798	5.24568	3.03815	15.6346	36.5322	18.7393	13.0951	7.6356	17.5794	gi|960454655|ref|XP_014752031.1| PREDICTED: agmatine coumaroyltransferase-1-like [Brachypodium distachyon]
Zm00001eb006420	14.5898	18.1256	10.3751	18.566	12.1291	4.91238	23.3037	23.5963	59.1964	14.0593	13.5759	10.3192	3.15994	2.99825	8.90352	10.8746	4.37556	4.38054	3.17562	7.10536	2.6863	1.6286	2.3559	1.32937	gi|514813728|ref|XP_004981646.1| PREDICTED: tyrosine decarboxylase 1-like [Setaria italica] >gi|944222543|gb|KQK86947.1| hypothetical protein SETIT_035134mg [Setaria italica]
Zm00001eb006430	1.14894	4.39802	0.788612	0.606017	0.511077	0.117825	4.09288	9.20752	25.6363	5.27292	3.38413	5.14057	0.630227	0.915269	14.7626	4.39765	1.19942	0.312601	4.15117	3.75785	1.04198	0.0817587	1.09604	0.391321	gi|670362292|ref|XP_008651745.1| PREDICTED: agmatine coumaroyltransferase-1-like [Zea mays] >gi|414865200|tpg|DAA43757.1| TPA: hypothetical protein ZEAMMB73_675673 [Zea mays]
Zm00001eb006440	10.6544	6.55423	3.53182	6.91181	2.95793	3.13091	11.6313	10.7681	21.2557	4.61483	4.37491	4.48638	1.7267	2.57655	7.30517	4.46605	1.77935	1.15499	1.80794	3.6407	1.25794	1.31817	1.06027	1.09047	gi|514813728|ref|XP_004981646.1| PREDICTED: tyrosine decarboxylase 1-like [Setaria italica] >gi|944222543|gb|KQK86947.1| hypothetical protein SETIT_035134mg [Setaria italica]
Zm00001eb006450	4.10711	4.0429	3.97857	6.71695	4.73307	4.23306	4.39425	4.22293	5.02963	5.49209	5.68034	4.19393	5.18584	5.13478	3.66081	5.646	4.16873	6.09326	6.85574	4.39667	4.67504	5.90589	7.28896	5.93265	gi|212723866|ref|NP_001131566.1| uncharacterized protein LOC100192907 [Zea mays] >gi|194691868|gb|ACF80018.1| unknown [Zea mays]
Zm00001eb006460	0	0	0	0	0.119995	0	0	0	0	0	0	0	0	0	0	0	0	0	0	0	0	0	0	0.132713	gi|949474702|ref|NP_001105241.2| DEAD box RNA helicase 1 [Zea mays] >gi|414879082|tpg|DAA56213.1| TPA: putative DEAD-box ATP-dependent RNA helicase family protein [Zea mays]
Zm00001eb006470	4.93481	5.9247	6.64284	8.23758	11.5905	6.77121	10.7939	9.12219	9.93526	9.99738	10.6977	9.24811	11.9657	12.7123	11.4599	12.4949	11.2422	14.1964	13.2217	10.7466	10.8421	12.036	13.4259	11.5524	gi|514821527|ref|XP_004985442.1| PREDICTED: uncharacterized protein LOC101762980 [Setaria italica]
Zm00001eb006480	25.4231	17.6266	18.0156	14.9893	19.9429	23.4763	30.7195	34.8135	32.4852	23.2763	24.6892	24.1119	16.5136	42.5592	46.5872	40.7115	36.0102	28.4577	24.4652	67.0933	72.4203	51.7728	36.6984	77.2726	gi|670362299|ref|XP_008651762.1| PREDICTED: MADS-box transcription factor 47 isoform X1 [Zea mays] >gi|670362301|ref|XP_008651766.1| PREDICTED: MADS-box transcription factor 47 isoform X1 [Zea mays] >gi|194698260|gb|ACF83214.1| unknown [Zea mays] >gi|414865211|tpg|DAA43768.1| TPA: putative MADS-box transcription factor family protein [Zea mays]
Zm00001eb006490	0	0	0	0.231316	0.450179	0	0.426068	0.198934	0	0.691376	0	0	0	0.187156	0	1.95046	0	0.223724	0.654151	2.41501	2.33447	0.702163	0.251015	0	gi|195639672|gb|ACG39304.1| early nodulin-like protein 1 precursor [Zea mays]
Zm00001eb006510	28.5554	31.1525	27.3927	27.6976	22.5998	33.1085	24.9039	23.0438	22.97	21.9942	23.2447	22.3902	24.1729	24.0035	23.8229	23.339	23.6786	20.7562	29.7451	27.6903	29.034	28.0255	23.8224	25.8782	gi|992282027|gb|KXG40016.1| hypothetical protein SORBI_001G478300 [Sorghum bicolor]
Zm00001eb006520	1.34741	2.08438	2.07247	3.0998	4.22765	1.66093	2.18044	1.55333	2.78043	3.38011	2.74003	2.46857	2.7324	1.67859	1.03128	3.29292	2.64937	4.03675	2.78397	1.52895	2.24431	3.21058	2.93999	2.10144	gi|218186708|gb|EEC69135.1| hypothetical protein OsI_38060 [Oryza sativa Indica Group]
Zm00001eb006530	13.4233	11.4566	10.4156	16.2505	24.0737	8.52754	14.78	16.9654	11.5843	22.8355	16.1973	20.2443	30.1569	20.0166	14.8659	24.046	18.3766	31.3561	8.38329	14.4645	11.3324	11.0437	10.6157	12.1814	gi|525342727|ref|NP_001266543.1| aspartic proteinase nepenthesin-1 precursor [Zea mays] >gi|195627138|gb|ACG35399.1| aspartic proteinase nepenthesin-1 precursor [Zea mays]
Zm00001eb006540	14.3264	15.3959	16.2132	39.725	36.8484	41.326	17.58	14.2867	27.6403	31.765	34.7496	33.8316	20.4509	15.6949	13.2403	39.3887	39.7264	42.912	18.772	17.7256	21.6364	35.9147	40.1968	40.9758	gi|242036687|ref|XP_002465738.1| hypothetical protein SORBIDRAFT_01g044770 [Sorghum bicolor] >gi|241919592|gb|EER92736.1| hypothetical protein SORBI_001G478000 [Sorghum bicolor]
Zm00001eb006550	6.69478	7.96379	10.353	5.49675	6.05258	8.34342	10.7907	11.1132	6.78002	7.0136	7.24491	7.7475	12.5211	15.9559	8.94133	8.05744	10.1097	6.62211	8.99947	11.6697	11.5165	8.39152	8.16243	11.5719	gi|226505600|ref|NP_001145212.1| uncharacterized protein LOC100278469 [Zea mays] >gi|195652703|gb|ACG45819.1| hypothetical protein [Zea mays]
Zm00001eb006560	6.5545	7.35392	7.29579	7.35503	7.53758	8.68529	9.41949	9.19705	10.6284	11.0441	10.2869	12.6114	9.88197	10.3076	11.0508	11.8524	10.0609	10.8814	15.2559	11.9202	12.0593	13.134	13.6777	13.9858	gi|670441816|ref|XP_008661227.1| PREDICTED: uncharacterized protein LOC103640420 [Zea mays]
Zm00001eb006570	17.8891	20.7009	17.8693	21.8737	22.1858	25.6968	14.7303	17.4181	16.212	16.0043	18.9487	17.5577	19.3492	20.095	21.2261	22.516	24.4806	20.4618	26.0304	24.4295	22.9706	26.6996	22.2293	25.8325	gi|944227819|gb|KQK92223.1| hypothetical protein SETIT_034394mg [Setaria italica]
Zm00001eb006590	1.34555	0.603866	1.94687	2.38088	2.62986	0.875761	1.48155	1.3835	1.08808	1.73095	1.38917	1.36459	1.71233	1.24952	0.805577	0.838539	1.73125	0.684596	0.424603	0.305369	0.432937	1.17197	0.977589	1.38504	gi|242041941|ref|XP_002468365.1| hypothetical protein SORBIDRAFT_01g044730 [Sorghum bicolor] >gi|241922219|gb|EER95363.1| hypothetical protein SORBI_001G477600 [Sorghum bicolor]
Zm00001eb006600	1.13105	1.5753	2.32095	2.61122	1.86033	2.03981	1.84658	2.12537	2.53138	2.50863	2.0133	2.16783	2.48164	2.60317	2.77282	1.50122	3.89337	3.202	2.3296	2.83241	2.40521	3.25548	3.08659	3.26187	gi|413926465|gb|AFW66397.1| hypothetical protein ZEAMMB73_434839 [Zea mays]
Zm00001eb006610	8.4673	6.43308	8.29819	10.6015	9.59216	10.4609	6.97399	8.24905	6.9284	5.32079	6.86035	8.08343	14.3603	13.0921	9.72952	8.69682	8.50433	8.99432	2.47958	5.6993	4.46914	8.33423	7.69835	8.00661	gi|242036685|ref|XP_002465737.1| hypothetical protein SORBIDRAFT_01g044720 [Sorghum bicolor] >gi|241919591|gb|EER92735.1| hypothetical protein SORBI_001G477400 [Sorghum bicolor]
Zm00001eb006620	48.1778	40.7687	38.2032	69.0386	43.2605	49.4878	52.4496	52.6411	59.0231	47.1617	48.5136	45.756	33.0522	38.6283	44.7193	60.1351	40.9438	53.7084	45.043	45.9681	50.1248	41.5359	53.4813	37.4993	gi|944227814|gb|KQK92218.1| hypothetical protein SETIT_035809mg [Setaria italica]
Zm00001eb006630	0	0.69419	0.0902448	0.554796	0.089977	0.224722	0.255474	0.994021	0.452603	0.0921232	0.039924	0.0377091	0.254541	0.486287	0.108524	0	0.0857847	0	2.8328	2.54507	0.0518432	0.140341	0.351191	0.0497565	gi|474136826|gb|EMS56378.1| hypothetical protein TRIUR3_06439 [Triticum urartu]
Zm00001eb006640	0.115747	0.519455	0	0.138383	0	0.269051	0.254891	0.357031	0.246311	0.0689348	0	0.112869	0.253961	0.27991	0.433106	0	0.128384	0	1.30446	2.36415	0.155175	0	0.600669	0.0744645	gi|219362685|ref|NP_001136854.1| uncharacterized protein LOC100217005 [Zea mays] >gi|194697366|gb|ACF82767.1| unknown [Zea mays] >gi|413956779|gb|AFW89428.1| hypothetical protein ZEAMMB73_630266 [Zea mays]
Zm00001eb006650	0	0	0	0	0	0	0	0	0	0	0	0	0	0	0	0	0	0	0	0	0	0	0	0	gi|670369409|ref|XP_008665887.1| PREDICTED: uncharacterized protein LOC103644462 [Zea mays]
Zm00001eb006660	43.6255	38.186	25.4385	38.4817	47.8141	35.2341	22.0986	28.7654	40.2455	33.9367	33.3753	34.0328	30.5121	26.0214	34.7487	33.1639	30.953	31.7819	23.858	21.6328	21.701	20.8269	19.5744	17.1557	gi|242041935|ref|XP_002468362.1| hypothetical protein SORBIDRAFT_01g044660 [Sorghum bicolor]
Zm00001eb006670	2.86586	2.07824	1.4681	1.96387	2.80551	1.29983	0.692675	1.25772	0.818105	0.541183	0.685567	0.613452	1.61034	0.980414	1.86355	0.672625	0.581477	1.37404	1.57552	1.46736	0.79653	0.634185	0.906854	0.584595	gi|259490266|ref|NP_001159177.1| putative RING zinc finger domain superfamily protein precursor [Zea mays] >gi|223942485|gb|ACN25326.1| unknown [Zea mays] >gi|413956777|gb|AFW89426.1| putative RING zinc finger domain superfamily protein [Zea mays]
Zm00001eb006680	37.9347	71.6737	68.3575	10.0057	14.3707	22.5968	10.0197	22.7338	17.6928	13.1029	12.8284	19.458	69.7616	40.8665	54.221	17.6507	26.1051	27.3416	22.0352	43.2116	26.6533	27.1451	14.2716	26.2388	gi|242041933|ref|XP_002468361.1| hypothetical protein SORBIDRAFT_01g044640 [Sorghum bicolor] >gi|241922215|gb|EER95359.1| hypothetical protein SORBI_001G476500 [Sorghum bicolor]
Zm00001eb006690	111.378	212.063	83.417	241.812	259.926	162.391	184.239	82.7124	320.64	534.985	465.075	417.407	59.0238	58.4867	31.1532	248.571	472.072	460.22	32.9447	61.0509	94.5517	227.395	308.97	168.828	NA
Zm00001eb006700	0	0	0	0	0	0	0	0	0	0	0	0	0	0	0	0	0	0	0	0.0370552	0	0	0	0	gi|670436041|ref|XP_008658633.1| PREDICTED: homeodomain-leucine zipper transcription factor TaHDZipI-1 isoform X2 [Zea mays]
Zm00001eb006710	0	0	0	0	0	0	0	0	0	0	0.0311856	0	0	0	0	0	0	0	0	0	0	0.0365411	0	0	NA
Zm00001eb006720	13.4826	13.2934	7.45431	8.52591	9.41987	9.06528	12.8005	14.5883	17.3491	12.1221	13.4211	11.6262	4.56365	5.38924	7.74812	16.0324	15.0781	16.3204	6.15328	4.76253	5.57694	10.5589	11.4204	7.35965	NA
Zm00001eb006730	0	0	0	0	0.082885	0	0	0	0	0	0	0	0	0	0	0	0	0.0823822	0	0	0	0	0	0	gi|670398663|ref|XP_008679356.1| PREDICTED: zinc finger CCCH domain-containing protein 53-like isoform X1 [Zea mays] >gi|413924734|gb|AFW64666.1| putative RNA-binding zinc finger family protein [Zea mays]
Zm00001eb006740	0	0.0746771	0	0.358092	0.348452	0.309431	0	0	0.0354098	0.356764	0.206151	0.292071	0.0730191	0	0	0.365992	0.184565	0.269374	0	0	0	0.201295	0.259057	0.0856405	gi|414865243|tpg|DAA43800.1| TPA: hypothetical protein ZEAMMB73_302869 [Zea mays]
Zm00001eb006760	5.09833	5.72015	4.68481	19.6576	15.8663	23.9982	3.22784	3.89881	6.54352	15.979	13.488	16.8102	10.0677	6.81195	3.10004	24.0045	19.7217	25.3131	10.1629	8.42476	6.23697	22.897	26.4165	16.7278	gi|212720660|ref|NP_001132441.1| putative alcohol dehydrogenase superfamily protein [Zea mays] >gi|194694392|gb|ACF81280.1| unknown [Zea mays] >gi|414865247|tpg|DAA43804.1| TPA: putative alcohol dehydrogenase superfamily protein [Zea mays]
Zm00001eb006770	64.4141	41.8541	58.0502	70.1292	59.786	53.1491	41.6767	64.5442	88.2464	47.9584	67.4319	48.5443	41.9832	44.982	37.9952	61.3907	59.9253	80.8426	35.0832	34.0467	19.2286	43.9994	46.6871	33.4336	gi|992282009|gb|KXG39999.1| hypothetical protein SORBI_001G475800 [Sorghum bicolor]
Zm00001eb006780	0	0	0	0	0	0	0	0	0	0	0	0	0	0	0	0	0	0	0	0	0	0	0	0	gi|414590354|tpg|DAA40925.1| TPA: anthocyanidin 3-O-glucosyltransferase [Zea mays]
Zm00001eb006790	0	0	0	0	0	0	0	0	0	0	0	0	0	0	0	0	0	0	0	0	0	0	0	0	gi|414590354|tpg|DAA40925.1| TPA: anthocyanidin 3-O-glucosyltransferase [Zea mays]
Zm00001eb006800	0	0.499438	0.173139	0	0	0	0	0	0	0	0.306384	0.144693	0.162783	0	0.138806	0.135986	0	0	0	0.168374	0	0	0	0	gi|414590354|tpg|DAA40925.1| TPA: anthocyanidin 3-O-glucosyltransferase [Zea mays]
Zm00001eb006830	0.254217	0	0.164796	0.0337704	0.0657227	0	0.186608	0.232343	0.180327	0.538323	0.262459	0.247898	0.43383	0.601113	0.23781	0.31064	0.344633	0.424606	1.14601	2.08338	1.47686	0.751743	2.05219	0.654194	gi|242036667|ref|XP_002465728.1| hypothetical protein SORBIDRAFT_01g044560 [Sorghum bicolor]
Zm00001eb006840	0	0	0	0	0	0	0	0	0	0	0	0	0	0	0	0	0	0	0	0	0	0	0	0	gi|19071626|gb|AAL84293.1|AC073556_10 putative Kelch motif containing protein [Oryza sativa Japonica Group]
Zm00001eb006850	35.7471	36.833	36.2765	31.869	31.2723	27.3935	34.1699	30.4081	31.2881	29.0771	26.4193	27.3067	35.2764	36.6417	30.1853	38.2123	31.5581	36.4685	22.6417	29.929	32.802	27.5621	27.0839	29.3156	gi|514821438|ref|XP_004985399.1| PREDICTED: ras-related protein Rab11D-like [Setaria italica] >gi|944227792|gb|KQK92196.1| hypothetical protein SETIT_037450mg [Setaria italica]
Zm00001eb006860	0.132894	0.173953	0.155067	0.794419	1.62337	0.720791	0.0731632	0.0455472	0.730571	0.923386	0.754613	0.863937	0.19439	0.192827	0.0207196	1.5224	0.638748	1.35741	0.224658	0.351865	0.0890818	1.3397	1.52299	0.883462	gi|670435885|ref|XP_008658546.1| PREDICTED: protein binding protein isoform X2 [Zea mays] >gi|413956763|gb|AFW89412.1| protein binding protein [Zea mays]
Zm00001eb006870	20.7054	20.0042	23.6147	21.7892	22.5828	26.2371	28.1019	27.2768	25.014	26.2899	27.3145	27.8322	30.5232	30.3908	27.9439	31.6919	36.0836	34.0843	24.2667	25.4122	26.4091	28.483	29.6143	33.4403	gi|514821434|ref|XP_004985397.1| PREDICTED: ubiquitin carboxyl-terminal hydrolase 3-like [Setaria italica] >gi|944227789|gb|KQK92193.1| hypothetical protein SETIT_036284mg [Setaria italica]
Zm00001eb006880	8.97303	10.0345	9.68317	16.3722	12.1789	20.0397	12.7213	12.0301	10.9514	15.8225	20.4048	20.8455	11.6132	11.5163	9.40887	18.1399	24.5239	10.8505	12.0955	10.2485	10.8502	18.3042	20.3915	23.9964	gi|125542718|gb|EAY88857.1| hypothetical protein OsI_10331 [Oryza sativa Indica Group]
Zm00001eb006890	8.07604	15.9003	7.33557	6.90285	10.8389	5.65674	4.11122	3.87591	8.66914	2.38715	2.78339	1.25632	3.82139	4.47726	3.42589	3.53122	3.16234	2.73121	11.8846	11.0863	11.8186	5.54147	4.3025	3.1312	gi|242036649|ref|XP_002465719.1| hypothetical protein SORBIDRAFT_01g044480 [Sorghum bicolor]
Zm00001eb006900	6.60855	5.65647	8.58562	6.10899	3.17042	6.17625	7.57656	7.28525	4.42191	2.84029	5.48636	5.7799	8.22158	6.85391	7.07429	2.99701	4.83632	1.33926	4.68369	5.17967	4.9322	5.35712	5.48015	5.78561	gi|670440336|ref|XP_008660461.1| PREDICTED: probable mitochondrial adenine nucleotide transporter BTL3 [Zea mays] >gi|413956761|gb|AFW89410.1| hypothetical protein ZEAMMB73_846891 [Zea mays]
Zm00001eb006910	9.57421	7.60348	9.75836	6.68868	6.67638	7.60829	9.97037	10.3483	7.64029	6.93868	9.97391	7.87391	9.20633	8.95449	8.25491	8.35151	8.28449	6.70257	7.6376	9.09711	7.57764	7.84931	7.63242	10.204	gi|670440336|ref|XP_008660461.1| PREDICTED: probable mitochondrial adenine nucleotide transporter BTL3 [Zea mays] >gi|413956761|gb|AFW89410.1| hypothetical protein ZEAMMB73_846891 [Zea mays]
Zm00001eb006920	13.9317	15.2333	15.455	13.2668	13.6827	11.6614	13.8766	12.2067	10.1337	11.45	12.1882	11.9439	13.7774	11.5054	11.1264	9.2359	12.1362	9.88605	11.2578	11.3351	15.8566	12.2181	14.0518	12.9384	gi|514753646|ref|XP_004962844.1| PREDICTED: conserved oligomeric Golgi complex subunit 8 [Setaria italica] >gi|944252453|gb|KQL16716.1| hypothetical protein SETIT_021515mg [Setaria italica]
Zm00001eb006930	0	0	0	0	0	0	0	0	0	0	0	0	0	0	0	0	0	0	0	0	0	0	0	0	gi|242036645|ref|XP_002465717.1| hypothetical protein SORBIDRAFT_01g044450 [Sorghum bicolor] >gi|241919571|gb|EER92715.1| hypothetical protein SORBI_001G474300 [Sorghum bicolor]
Zm00001eb006940	1.54103	1.52794	1.12907	2.5708	1.95959	2.24923	1.69679	1.91613	3.47001	2.73202	1.47999	1.8522	2.35898	1.80268	2.38028	1.6422	1.35152	2.07202	3.15038	2.35866	2.4023	2.21105	2.32477	2.02893	gi|1002248099|ref|XP_015628223.1| PREDICTED: ras-related protein RABH1e [Oryza sativa Japonica Group] >gi|108706608|gb|ABF94403.1| Ras-related protein Rab-6A, putative, expressed [Oryza sativa Japonica Group]
Zm00001eb006950	0.0213966	0	0.0249665	0.0767432	0.19914	0.074604	0.0471185	0.0659999	0.0682986	0.0254862	0.0441805	0	0.0234733	0.0206974	0.0600471	0.0196091	0.0237326	0.0742243	0.024114	0.0485588	0.0286852	0.0776515	0	0.0825918	gi|992281993|gb|KXG39983.1| hypothetical protein SORBI_001G474100 [Sorghum bicolor]
Zm00001eb006960	0	0	0	0	0	0	0	0	0	0	0	0	0	0	0.0981975	0	0	0	0	0	0	0	0	0	gi|670372662|ref|XP_008667636.1| PREDICTED: uncharacterized protein LOC100275235 isoform X1 [Zea mays]
Zm00001eb006970	0	0	0	0	0	0	0	0	0	0	0	0	0	0	0	0	0	0	0	0	0	0	0	0	gi|960454748|ref|XP_014752051.1| PREDICTED: uncharacterized protein LOC100843022 [Brachypodium distachyon] >gi|944087830|gb|KQK23182.1| hypothetical protein BRADI_1g71770 [Brachypodium distachyon]
Zm00001eb006990	0	0.146311	0	0	0	0	0	0	0	0	0	0	0	0	0	0	0	0	0	0	0	0	0	0	gi|414865278|tpg|DAA43835.1| TPA: putative calcium-dependent protein kinase family protein [Zea mays]
Zm00001eb007000	2.53081	5.49277	1.88803	4.0178	3.81312	2.60387	3.38048	3.41269	4.3703	3.65698	3.46953	4.24802	2.50335	2.8093	2.48391	4.79086	2.89916	5.18124	1.68328	3.10719	1.5574	2.96119	3.17577	5.17813	gi|242036641|ref|XP_002465715.1| hypothetical protein SORBIDRAFT_01g044410 [Sorghum bicolor] >gi|241919569|gb|EER92713.1| hypothetical protein SORBI_001G473900 [Sorghum bicolor]
Zm00001eb007010	6.37214	6.90799	6.68236	7.9719	6.88148	7.03097	7.96353	8.48696	8.43926	7.26981	8.68834	8.88799	12.1524	11.2875	10.2618	10.5954	10.6465	9.23365	9.90851	10.4951	10.2008	10.1804	10.2902	11.1394	gi|573923939|ref|XP_006649539.1| PREDICTED: 5'-3' exoribonuclease [Oryza brachyantha]
Zm00001eb007020	0	0	0	0	0	0	0	0	0	0	0.0603691	0.0570199	0	0.0282813	0	0.0267943	0.0648575	0	0.0658996	0	0	0	0.0379311	0	gi|293334571|ref|NP_001169369.1| uncharacterized protein LOC100383236 precursor [Zea mays] >gi|224028959|gb|ACN33555.1| unknown [Zea mays] >gi|414865284|tpg|DAA43841.1| TPA: hypothetical protein ZEAMMB73_500355 [Zea mays]
Zm00001eb007030	21.0068	28.1961	20.3514	27.5343	28.1384	28.7603	18.7162	17.7351	23.9714	25.1596	22.603	25.3332	23.1724	21.6439	22.0668	24.5152	26.2716	25.6055	29.7779	24.4057	28.1625	34.5747	34.8048	36.0552	gi|514752057|ref|XP_004962488.1| PREDICTED: E3 ubiquitin-protein ligase hel2 [Setaria italica] >gi|944251827|gb|KQL16090.1| hypothetical protein SETIT_021208mg [Setaria italica]
Zm00001eb007040	0	0	0	0	0	0	0	0	0	0	0	0	0	0	0	0	0	0	0	0	0	0	0	0	gi|226491818|ref|NP_001142068.1| putative oxidoreductase, aldo/keto reductase family protein [Zea mays] >gi|194706982|gb|ACF87575.1| unknown [Zea mays] >gi|414871886|tpg|DAA50443.1| TPA: putative oxidoreductase, aldo/keto reductase family protein [Zea mays]
Zm00001eb007050	6.48713	6.7485	7.05712	6.33935	6.98798	6.86557	9.04026	8.3823	8.44505	8.00336	7.98046	8.92731	8.71642	8.96792	9.27707	7.76747	7.64567	8.06647	10.1962	9.2508	8.71913	8.43892	10.0071	8.9545	gi|670362372|ref|XP_008651965.1| PREDICTED: uncharacterized protein LOC100275262 isoform X1 [Zea mays] >gi|414865289|tpg|DAA43846.1| TPA: hypothetical protein ZEAMMB73_609786 [Zea mays]
Zm00001eb007060	132.341	140.588	116.652	74.6062	88.6445	99.1261	100.247	83.9482	91.5175	87.2147	95.9203	92.4156	50.1238	56.5434	65.1906	74.7486	68.5984	63.9578	49.4862	56.8626	58.9417	59.4764	59.8177	53.4922	gi|293336229|ref|NP_001168338.1| uncharacterized protein LOC100382106 [Zea mays] >gi|223947561|gb|ACN27864.1| unknown [Zea mays] >gi|414865290|tpg|DAA43847.1| TPA: hypothetical protein ZEAMMB73_591269 [Zea mays]
Zm00001eb007070	5.34906	5.18308	4.5393	5.88645	6.43516	6.85272	8.83457	8.87483	5.82081	7.8195	9.47605	7.46849	9.93596	9.11376	6.76656	7.13047	6.60727	7.23957	6.1654	8.07001	7.49714	11.8387	11.356	11.7316	gi|514821131|ref|XP_004985248.1| PREDICTED: uncharacterized protein At5g01610 [Setaria italica] >gi|944227615|gb|KQK92019.1| hypothetical protein SETIT_037745mg [Setaria italica]
Zm00001eb007080	0.0751325	0.042148	0.21917	0	0.0437039	0	0.0413632	0.193128	0	0	0	0	0.0412122	0.181693	0.281134	0.0344279	0	0	0.169349	0.0852553	0	0	0	0.0483358	gi|821325025|ref|NP_001295562.1| ethylene receptor1-25 [Zea mays] >gi|670405960|ref|XP_008644587.1| PREDICTED: ethylene receptor [Zea mays] >gi|413933350|gb|AFW67901.1| ethylene receptor [Zea mays]
Zm00001eb007090	48.5638	50.0646	47.5438	44.4477	45.3836	49.4111	45.0425	46.8979	46.7709	47.239	44.4947	50.5833	43.1342	44.2467	48.4339	43.0351	46.1836	48.897	52.7572	49.0514	49.8194	48.1526	47.8961	49.2543	gi|1002850172|ref|XP_015691150.1| PREDICTED: pre-mRNA-processing factor 39 isoform X1 [Oryza brachyantha]
Zm00001eb007100	0	0	0	0	0	0	0	0	0	0	0	0	0	0	0	0	0	0	0	0	0	0	0	0	gi|530277988|gb|AGT16044.1| hypothetical protein SHCRBa_220_D19_F_200 [Saccharum hybrid cultivar R570]
Zm00001eb007110	0	0	0	0	0	0	0	0	0	0	0	0	0	0	0	0	0	0	0	0	0	0	0	0	gi|242036535|ref|XP_002465662.1| hypothetical protein SORBIDRAFT_01g043310 [Sorghum bicolor] >gi|241919516|gb|EER92660.1| hypothetical protein SORBI_001G461500 [Sorghum bicolor]
Zm00001eb007120	0	0	0	0	0	0	0	0	0	0	0	0	0	0	0	0.0636836	0	0.241055	0	0	0	0	0	0	gi|212723286|ref|NP_001132598.1| uncharacterized protein LOC100194070 [Zea mays] >gi|194694858|gb|ACF81513.1| unknown [Zea mays]
Zm00001eb007130	5.32818	6.94143	6.26854	6.68606	5.84011	7.2162	8.09704	9.37218	7.8479	9.12647	9.61522	9.7044	9.61335	7.96536	7.33228	6.86049	8.20547	8.57973	10.1735	9.4938	9.20938	9.18896	9.62631	8.01716	gi|670362384|ref|XP_008652030.1| PREDICTED: probable methionine--tRNA ligase, mitochondrial [Zea mays]
Zm00001eb007140	6.37687	5.83151	9.02072	7.62397	6.07219	7.23378	7.95919	6.26478	5.04231	5.1245	5.8621	6.87851	6.13328	7.9641	5.16857	5.64399	6.54017	4.57071	3.56875	7.06257	5.79699	7.50286	7.79155	9.16037	gi|992281909|gb|KXG39903.1| hypothetical protein SORBI_001G461800 [Sorghum bicolor]
Zm00001eb007150	10.4	11.5381	11.1183	12.5728	13.3158	12.2223	12.2828	12.9036	14.2803	13.6335	16.0757	12.5777	18.1657	15.3993	12.7724	14.6961	13.3399	13.3694	20.495	16.2843	16.3573	16.025	17.337	14.6523	gi|1002846881|ref|XP_015690211.1| PREDICTED: vesicle transport protein GOT1B-like isoform X1 [Oryza brachyantha]
Zm00001eb007160	0	0	0	0	0	0	0	0	0	0	0	0	0	0	0	0	0	0	0	0	0	0	0	0	gi|413923474|gb|AFW63406.1| putative peptidase C48 domain family protein [Zea mays]
Zm00001eb007170	6.02495	5.31126	5.81067	5.21867	4.64905	5.78774	6.09238	4.23525	4.38277	3.22211	3.74486	4.49631	4.78867	6.24436	4.37086	3.04253	3.61414	3.90995	7.13656	5.3717	5.85192	5.20607	6.30118	6.01191	gi|927028843|ref|NP_001149706.2| MFP1 attachment factor 1 [Zea mays] >gi|414865307|tpg|DAA43864.1| TPA: MFP1 attachment factor 1 [Zea mays]
Zm00001eb007180	24.3243	22.3134	20.2428	23.4114	18.5097	32.1112	17.2488	17.2397	12.3709	16.9467	16.5839	17.6032	22.1872	22.168	21.7527	19.4601	21.3803	18.362	15.4826	19.6162	19.6481	16.2488	18.0217	19.4872	gi|670434905|ref|XP_008658013.1| PREDICTED: hypothetical protein isoform X1 [Zea mays] >gi|194700710|gb|ACF84439.1| unknown [Zea mays] >gi|413956619|gb|AFW89268.1| mannose-1-phosphate guanyltransferase [Zea mays]
Zm00001eb007190	0.967613	1.79255	1.2866	1.04923	0.654479	1.22921	1.43707	0.971761	1.12532	0.482465	0.998981	0.811899	1.45651	2.11142	1.85243	0.9074	1.19805	1.50918	1.26802	1.25119	1.47823	0.789433	0.759055	0.926519	gi|1002249987|ref|XP_015629186.1| PREDICTED: putative pentatricopeptide repeat-containing protein At1g02420 [Oryza sativa Japonica Group] >gi|26006498|gb|AAN77307.1| Hypothetical protein [Oryza sativa Japonica Group] >gi|108706773|gb|ABF94568.1| pentatricopeptide, putative, expressed [Oryza sativa Japonica Group] >gi|113547802|dbj|BAF11245.1| Os03g0208600 [Oryza sativa Japonica Group] >gi|9379079…
Zm00001eb007200	0	0.843496	0.328964	0.561768	1.42128	1.31066	0.103474	0	0.299972	1.00743	1.3583	0.916391	0.309288	1.27266	0.527461	1.03349	0.521176	1.52132	0.741371	0.533184	0.125987	0.682101	0.121921	0	gi|414865314|tpg|DAA43871.1| TPA: hypothetical protein ZEAMMB73_142343 [Zea mays]
Zm00001eb007220	7.12553	8.47147	7.4392	7.02447	6.8063	7.78759	9.82781	10.0514	6.88998	7.89185	9.26664	10.0691	9.59995	9.60138	10.0102	6.94269	9.65056	7.37213	11.7217	9.78779	11.0611	11.4327	11.3205	11.1628	gi|670359743|ref|XP_008673440.1| PREDICTED: LOC100280497 isoform X1 [Zea mays]
Zm00001eb007230	0.526819	1.32288	0.556172	0.32992	0.233483	0.408193	0.828666	0.851202	2.61586	0.717156	1.06189	0.758352	2.0641	1.31041	1.19684	1.03459	0.946067	0.551158	6.21997	4.49772	4.54034	2.73129	2.05045	3.16329	gi|26006495|gb|AAN77304.1| Hypothetical protein [Oryza sativa Japonica Group] >gi|108706770|gb|ABF94565.1| tetratricopeptide repeat, putative [Oryza sativa Japonica Group] >gi|937907963|dbj|BAS82883.1| Os03g0207800 [Oryza sativa Japonica Group]
Zm00001eb007240	15.0427	15.4159	15.3462	13.5638	14.7141	15.4321	20.2644	19.8304	19.9846	21.2712	19.6515	18.6432	17.7934	17.7621	16.784	15.981	14.8674	13.2643	14.538	15.4006	14.5337	15.4526	13.7921	15.6788	gi|414865322|tpg|DAA43879.1| TPA: hypothetical protein ZEAMMB73_621483 [Zea mays]
Zm00001eb007250	27.0496	44.2243	24.8438	33.7117	38.8586	30.8862	24.0535	18.25	33.434	40.3512	29.949	27.7279	15.7818	16.0784	16.3077	31.826	24.9109	32.5595	20.851	21.6453	24.9363	24.7991	21.7185	19.579	gi|1002850211|ref|XP_015691159.1| PREDICTED: uncharacterized protein LOC102722662 isoform X1 [Oryza brachyantha]
Zm00001eb007270	32.5708	58.2159	31.614	21.8447	27.0937	23.5197	25.7347	27.2127	43.5086	59.6136	48.6054	61.769	20.8245	23.7815	27.0659	72.2296	64.0914	73.4393	37.0842	33.4957	33.2398	72.3287	63.6833	51	gi|242041829|ref|XP_002468309.1| hypothetical protein SORBIDRAFT_01g043460 [Sorghum bicolor] >gi|241922163|gb|EER95307.1| hypothetical protein SORBI_001G463100 [Sorghum bicolor]
Zm00001eb007280	4.0557	6.35566	4.26943	3.84746	9.43667	7.1474	2.16	3.30885	6.63713	4.01698	4.57404	3.80442	5.27148	6.9295	4.78367	5.17131	5.47642	5.37788	33.0139	17.7332	17.4051	12.5056	14.5557	9.92629	gi|992281913|gb|KXG39906.1| hypothetical protein SORBI_001G463200 [Sorghum bicolor]
Zm00001eb007290	0	0	0	0	0	0	0	0.180367	0	0	0	0	0	0	0	0	0	0	0	0	0	0	0	0	gi|414865927|tpg|DAA44484.1| TPA: hypothetical protein ZEAMMB73_281815 [Zea mays]
Zm00001eb007300	0	0.0725959	0	0	0	0	0.0712442	0.0665288	0.068846	0	0.0668018	0	0.0709841	0	0.0605283	0	0	0	0	0	0	0	0	0	gi|414870471|tpg|DAA49028.1| TPA: hypothetical protein ZEAMMB73_039022 [Zea mays]
Zm00001eb007310	5.12422	4.95315	6.80706	5.46658	3.66857	5.17677	5.12133	3.76915	3.43909	3.47437	5.20894	5.6887	6.27019	4.42296	6.37905	4.62388	6.03343	4.83137	5.37518	5.81461	6.60552	4.72067	4.29566	5.73104	gi|514821179|ref|XP_004985271.1| PREDICTED: CASP-like protein 16 [Setaria italica] >gi|944227641|gb|KQK92045.1| hypothetical protein SETIT_037656mg [Setaria italica]
Zm00001eb007320	56.0884	83.4062	80.12	66.5252	79.2349	103.215	21.8112	37.188	35.1677	25.7161	17.8086	51.8725	93.5189	114.324	97.6497	21.9277	34.9325	26.3801	152.009	159.492	129.949	62.0622	46.3462	80.6161	gi|195652345|gb|ACG45640.1| hypothetical protein [Zea mays]
Zm00001eb007330	0	0	0	0	0	0	0	0	0	0	0	0	0	0	0	0	0	0	0	0	0	0	0	0	gi|413935021|gb|AFW69572.1| putative AP2/EREBP transcription factor superfamily protein [Zea mays]
Zm00001eb007340	0	0	0	0	0	0	0	0	0	0	0	0	0	0	0	0	0	0	0	0	0	0	0	0	gi|413935021|gb|AFW69572.1| putative AP2/EREBP transcription factor superfamily protein [Zea mays]
Zm00001eb007350	0	0	0	0	0	0	0	0	0	0	0	0	0	0	0	0	0	0	0	0	0	0	0	0	gi|414865334|tpg|DAA43891.1| TPA: putative AP2/EREBP transcription factor superfamily protein [Zea mays]
Zm00001eb007360	0	0	0	0	0	0	0	0	0	0	0	0	0	0	0	0	0	0	0	0	0	0	0	0	gi|414865334|tpg|DAA43891.1| TPA: putative AP2/EREBP transcription factor superfamily protein [Zea mays]
Zm00001eb007370	0	0	0	0	0	0	0	0	0	0	0	0	0	0	0	0	0	0	0	0	0	0	0	0	gi|414865334|tpg|DAA43891.1| TPA: putative AP2/EREBP transcription factor superfamily protein [Zea mays]
Zm00001eb007380	0	0	0	0	0	0	0	0	0	0	0	0	0	0	0	0	0	0	0	0	0	0	0	0	gi|413935021|gb|AFW69572.1| putative AP2/EREBP transcription factor superfamily protein [Zea mays]
Zm00001eb007390	0	0	0	0	0	0	0	0	0	0	0	0	0	0	0	0	0	0	0	0	0	0	0	0	gi|414865334|tpg|DAA43891.1| TPA: putative AP2/EREBP transcription factor superfamily protein [Zea mays]
Zm00001eb007400	0	0	0	0	0	0	0	0	0	0	0	0	0	0	0	0	0	0	0	0	0	0	0	0	gi|414865334|tpg|DAA43891.1| TPA: putative AP2/EREBP transcription factor superfamily protein [Zea mays]
Zm00001eb007410	0	0	0	0	0	0	0	0	0	0	0	0	0	0	0	0	0	0	0	0	0	0	0	0	gi|414865334|tpg|DAA43891.1| TPA: putative AP2/EREBP transcription factor superfamily protein [Zea mays]
Zm00001eb007420	0	0	0	0	0	0	0	0	0	0	0	0	0	0	0	0	0	0	0	0	0	0	0	0	gi|414865340|tpg|DAA43897.1| TPA: putative AP2/EREBP transcription factor superfamily protein [Zea mays] >gi|645165624|gb|AIB04588.1| AP2-EREBP transcription factor, partial [Zea mays]
Zm00001eb007430	0	0	0	0	0	0	0	0	0	0	0	0	0	0	0	0	0	0	0	0	0	0	0	0	gi|414865334|tpg|DAA43891.1| TPA: putative AP2/EREBP transcription factor superfamily protein [Zea mays]
Zm00001eb007440	7.35021	10.3931	11.69	5.77819	6.38405	7.43099	8.75831	8.74803	8.46349	13.9721	10.3432	14.1877	9.55479	8.61967	17.7076	11.6729	11.1681	11.7592	6.24113	5.76981	6.27686	6.5165	7.05403	7.51408	gi|992281915|gb|KXG39908.1| hypothetical protein SORBI_001G463500 [Sorghum bicolor]
Zm00001eb007450	0	0	0	0	0	0	0	0	0	0	0	0	0	0	0	0	0	0	0	0	0	0	0	0	NA
Zm00001eb007460	0	0	0	0	0	0	0	0	0	0	0	0	0	0	0	0	0	0	0	0	0	0	0	0	gi|514821185|ref|XP_004985274.1| PREDICTED: uncharacterized protein LOC101768936 [Setaria italica] >gi|944227645|gb|KQK92049.1| hypothetical protein SETIT_038080mg [Setaria italica]
Zm00001eb007470	6.22307	4.54313	5.49576	6.0387	4.93398	5.35022	7.41524	5.41247	5.85042	4.62012	4.33455	3.78234	4.60592	4.04063	5.08379	3.49613	3.52216	4.90405	2.37783	3.48239	3.85716	4.17658	4.28569	4.79878	gi|670440260|ref|XP_008660426.1| PREDICTED: QWRF motif-containing protein 2-like [Zea mays]
Zm00001eb007490	0.0341433	0	0	0	0	0	0	0	0	0	0	0	0	0	0	0	0	0	0	0	0	0	0	0	gi|670359858|ref|XP_008674544.1| PREDICTED: HLS1 isoform X1 [Zea mays]
Zm00001eb007500	0.0266927	0	0	0.0638258	0	0	0	0	0	0	0	0.0260291	0	0	0.02497	0.0244628	0	0	0	0.0908672	0.0357853	0	0	0.034345	NA
Zm00001eb007510	13.126	13.8008	18.1488	15.5188	14.4044	13.3933	17.9099	13.5627	22.2322	17.7554	16.6093	18.7497	19.0874	17.5504	21.1511	18.5855	17.7904	19.3701	7.95281	11.4785	9.67738	14.4298	13.9426	14.4524	gi|308081494|ref|NP_001182914.1| putative phototropic-resoponsive NPH3 family protein [Zea mays] >gi|670360500|ref|XP_008679713.1| PREDICTED: transposon protein Mutator sub-class isoform X2 [Zea mays] >gi|238008160|gb|ACR35115.1| unknown [Zea mays] >gi|414865347|tpg|DAA43904.1| TPA: putative phototropic-responsive NPH3 family protein [Zea mays]
Zm00001eb007540	2.45407	2.52393	1.67039	1.83375	2.14127	2.02032	2.13917	2.10272	4.46072	5.11547	1.90022	3.29046	4.03837	5.44012	1.53046	2.99874	4.30983	2.95594	2.0743	1.85647	2.87877	2.96873	1.72459	2.7629	NA
Zm00001eb007550	10.9474	11.181	12.6594	10.0364	11.4225	13.237	12.7566	13.4266	12.066	13.4492	12.8228	13.5475	12.6562	14.816	15.1547	12.5523	15.682	14.1915	9.46077	10.027	8.95072	11.8774	11.8464	10.8644	gi|670362420|ref|XP_008652171.1| PREDICTED: probable tRNA N6-adenosine threonylcarbamoyltransferase isoform X1 [Zea mays]
Zm00001eb007560	0	0	0	0	0	0	0	0	0	0	0	0	0	0	0	0	0	0.256403	0	0	0	0	0	0	gi|414884524|tpg|DAA60538.1| TPA: putative calcium-dependent protein kinase family protein [Zea mays]
Zm00001eb007570	3.51638	5.48655	4.29447	7.04764	6.60746	8.49547	3.8718	4.13204	5.20315	7.46111	6.93264	8.66739	5.66841	6.01951	4.70879	8.63436	8.426	7.36163	9.40482	6.34004	7.13316	10.3059	10.0552	11.5684	gi|414865352|tpg|DAA43909.1| TPA: hypothetical protein ZEAMMB73_723390 [Zea mays]
Zm00001eb007580	0.363217	0.475437	0.847637	1.23038	0.704268	1.33679	1.46641	2.17851	0.322056	1.73056	0.874981	1.35772	1.06258	0.468464	0.509663	0.443831	0.604309	0.349998	0.136449	0.0686924	0	0.146463	0.235615	0.0778908	gi|992281925|gb|KXG39918.1| hypothetical protein SORBI_001G464300 [Sorghum bicolor]
Zm00001eb007590	3.23875	3.85179	4.08146	4.72401	4.59685	4.66762	3.63743	3.39668	4.54881	4.16641	4.28	4.04255	4.54796	4.76203	3.39329	3.62118	4.7419	3.74505	6.20513	3.96913	3.64729	5.01501	5.37842	5.41742	NA
Zm00001eb007600	14.293	15.27	14.7993	18.7795	18.1416	21.8468	16.8297	15.348	19.7062	19.2909	20.4473	17.9651	13.0757	15.21	13.8877	15.5428	16.5208	15.1547	16.1998	14.6872	14.78	22.4245	25.3996	21.1104	gi|242036567|ref|XP_002465678.1| hypothetical protein SORBIDRAFT_01g043590 [Sorghum bicolor] >gi|241919532|gb|EER92676.1| hypothetical protein SORBI_001G464500 [Sorghum bicolor]
Zm00001eb007610	2.55029	1.47868	2.03712	1.678	1.77221	1.07422	1.45114	1.54868	1.4023	1.03976	0.9719	1.11827	1.53973	2.01992	1.28091	0.941169	0.816344	1.22709	0.520824	1.20417	1.10143	1.18022	0.55515	1.23328	gi|992281930|gb|KXG39923.1| hypothetical protein SORBI_001G464600 [Sorghum bicolor]
Zm00001eb007630	0	0	0	0	0	0	0	0	0	0	0	0	0	0	0	0	0	0	0	0	0	0	0	0	gi|670369453|ref|XP_008665913.1| PREDICTED: uncharacterized protein LOC103644495, partial [Zea mays]
Zm00001eb007640	0.740425	0.232605	0.241909	1.02686	0.379015	1.99648	0.586989	1.21809	0.819333	1.02306	1.00905	0.924184	0.87727	1.31786	0.831167	0.868568	0.459907	0.787679	0.133513	0.436896	0.277941	0.537423	0.653216	0.419184	gi|195626920|gb|ACG35290.1| cyclin delta-3 [Zea mays]
Zm00001eb007650	96.9073	83.2393	53.0946	73.1763	61.1496	55.1581	60.7542	55.0911	67.8824	46.2876	41.6611	28.2231	19.1195	26.2505	29.2506	50.7903	41.9861	26.5087	21.2977	25.9349	25.3041	22.5669	29.4571	15.2622	gi|721624485|ref|XP_010229009.1| PREDICTED: calcium-transporting ATPase 2, plasma membrane-type-like [Brachypodium distachyon] >gi|944087689|gb|KQK23041.1| hypothetical protein BRADI_1g70920 [Brachypodium distachyon]
Zm00001eb007670	46.0206	81.4423	62.9134	34.0845	40.278	62.354	19.0604	28.7855	53.9983	24.2065	35.4674	28.9316	41.9217	50.9471	47.4327	23.1835	24.941	32.0114	134.578	127.958	150.759	87.5963	81.9621	88.462	gi|242041843|ref|XP_002468316.1| hypothetical protein SORBIDRAFT_01g043630 [Sorghum bicolor] >gi|241922170|gb|EER95314.1| hypothetical protein SORBI_001G465100 [Sorghum bicolor]
Zm00001eb007680	3.32075	5.33613	4.38021	3.73663	3.67557	4.53072	6.42439	5.96426	5.06049	4.98731	5.29604	4.86143	5.73942	5.84938	4.83046	4.19528	5.81226	3.72202	5.74294	5.17519	6.04597	5.48636	5.04651	5.44201	gi|514821219|ref|XP_004985291.1| PREDICTED: uncharacterized protein LOC101775138 isoform X1 [Setaria italica]
Zm00001eb007690	19.4289	21.6643	20.9016	17.4572	17.8227	19.799	20.2945	16.9823	22.2432	16.6797	16.6401	15.5224	18.7324	20.6464	18.7721	13.784	15.6205	13.655	24.8639	23.7669	27.3309	21.8626	21.2212	19.301	gi|514821230|ref|XP_004985296.1| PREDICTED: pre-mRNA-splicing factor cwc25 [Setaria italica] >gi|944227673|gb|KQK92077.1| hypothetical protein SETIT_036398mg [Setaria italica]
Zm00001eb007700	1.20508	1.7882	2.31333	2.04494	1.71854	1.55872	2.48255	2.93777	2.58511	2.12996	2.20736	1.8764	3.00657	2.70743	2.10915	1.62098	2.41459	2.3599	1.84004	2.02911	2.00645	1.73996	1.66431	2.05073	gi|573924030|ref|XP_006649584.1| PREDICTED: dual-specificity RNA methyltransferase RlmN [Oryza brachyantha]
Zm00001eb007720	0	0	0	0	0	0	0	0	0	0	0	0	0	0	0	0	0	0	0	0	0	0	0	0	gi|414877624|tpg|DAA54755.1| TPA: hypothetical protein ZEAMMB73_495943 [Zea mays]
Zm00001eb007730	133.576	103.333	133.563	144.482	150.007	121.173	134.72	122.208	104.139	139.636	130.308	122.484	112.86	112.258	79.2713	90.7039	104.952	96.9531	41.7479	67.5041	57.5664	69.9973	73.2232	72.6195	gi|514821234|ref|XP_004985298.1| PREDICTED: mitochondrial outer membrane protein porin 5 [Setaria italica] >gi|944227675|gb|KQK92079.1| hypothetical protein SETIT_036968mg [Setaria italica]
Zm00001eb007740	3.7401	7.64652	4.55808	12.2553	4.19002	7.82441	2.01331	1.93703	6.19034	7.98593	4.31899	9.48252	6.65613	7.39655	6.97152	3.40226	2.36614	1.76195	3.77797	5.56437	1.67138	1.47464	2.04876	0.320821	gi|242036581|ref|XP_002465685.1| hypothetical protein SORBIDRAFT_01g043720 [Sorghum bicolor] >gi|241919539|gb|EER92683.1| hypothetical protein SORBI_001G466000 [Sorghum bicolor]
Zm00001eb007750	4.86407	5.25644	5.32742	7.81322	8.15836	5.86131	6.17713	4.97055	8.95379	8.31742	7.91774	5.20874	7.49681	5.77315	3.79644	4.86794	5.9578	5.96951	5.21276	4.5713	5.3208	7.9057	7.20099	5.52899	gi|414865372|tpg|DAA43929.1| TPA: hypothetical protein ZEAMMB73_932717 [Zea mays]
Zm00001eb007760	0.661678	1.73222	1.54415	1.69517	1.50291	1.17185	2.28975	2.1382	2.5144	1.61382	1.82167	1.96641	3.11099	2.80405	2.1222	2.39672	2.58619	3.35193	4.75834	2.89605	5.11123	4.49773	5.72298	2.95952	gi|670360112|ref|XP_008676520.1| PREDICTED: ischemia/reperfusion inducible protein isoform X1 [Zea mays]
Zm00001eb007770	0.506949	0.51461	0.352102	0.562799	0.575734	0.519054	0.65122	0.521244	0.423813	0.41694	0.560768	0.659129	0.873952	0.980765	0.429066	0.630526	0.709565	0.767641	0.571331	0.315019	0.517819	0.394242	0.501109	0.434855	gi|514821250|ref|XP_004985306.1| PREDICTED: pentatricopeptide repeat-containing protein At2g16880 [Setaria italica] >gi|944227684|gb|KQK92088.1| hypothetical protein SETIT_034314mg [Setaria italica]
Zm00001eb007780	21.7956	21.0445	23.9037	22.2057	20.6023	23.5963	27.9214	26.666	31.0789	27.3344	30.5889	29.4794	27.6471	25.822	31.8087	25.8808	23.6522	25.6572	37.6426	29.5181	34.2774	30.0109	30.4183	34.0101	gi|514821254|ref|XP_004985308.1| PREDICTED: peptidyl-prolyl cis-trans isomerase CYP65 [Setaria italica] >gi|944227687|gb|KQK92091.1| hypothetical protein SETIT_034816mg [Setaria italica]
Zm00001eb007790	0.0785725	0.220389	0.045841	0	0	0	0	0.525123	0	0.0935904	0	0.0383096	0.129298	0.30402	0.367508	0.108013	0.0435754	0.0454277	0.177102	0.222897	0.158006	0.142576	0.254846	0.101098	gi|514821262|ref|XP_004985312.1| PREDICTED: uncharacterized protein LOC101783230 [Setaria italica]
Zm00001eb007800	9.20245	7.97234	7.91746	9.74873	9.58795	11.5755	13.4353	14.3426	12.2704	11.7592	12.9884	14.3977	13.0668	13.3244	14.9832	11.5296	12.016	10.5737	12.3404	12.8877	12.6495	12.4358	12.7325	11.2411	gi|514821264|ref|XP_004985313.1| PREDICTED: uncharacterized protein LOC101783638 [Setaria italica] >gi|514821266|ref|XP_004985314.1| PREDICTED: uncharacterized protein LOC101783638 [Setaria italica] >gi|944227693|gb|KQK92097.1| hypothetical protein SETIT_035531mg [Setaria italica]
Zm00001eb007810	23.8882	27.0499	27.0136	28.9125	27.2765	27.0783	23.7049	25.3957	27.6923	35.3041	38.3641	35.9481	25.8023	30.8101	24.5535	30.6766	31.403	34.4429	18.3635	19.0751	19.2746	25.9547	24.8702	19.068	gi|514821268|ref|XP_004985315.1| PREDICTED: ADP-ribosylation factor-like protein 8B [Setaria italica] >gi|944227695|gb|KQK92099.1| hypothetical protein SETIT_037681mg [Setaria italica]
Zm00001eb007820	8.00925	5.96677	6.87834	6.58801	5.77706	8.82463	10.3003	9.48684	6.78345	8.2808	8.5335	9.93451	9.94642	8.77019	10.1296	8.25033	8.63494	8.29813	7.36557	7.34339	7.25857	9.34013	8.60378	8.57406	gi|514821270|ref|XP_004985316.1| PREDICTED: surfeit locus protein 1-like [Setaria italica] >gi|944227697|gb|KQK92101.1| hypothetical protein SETIT_036446mg [Setaria italica]
Zm00001eb007830	3.23602	2.92931	3.58285	3.36328	1.71124	3.46186	3.56309	3.93222	2.95407	2.80329	3.41685	3.51416	5.16377	6.02932	5.95114	4.26316	4.13995	4.67736	5.98852	7.7613	6.8033	5.16024	5.62959	7.73601	gi|670358436|ref|XP_008664767.1| PREDICTED: uncharacterized protein LOC100216592 isoform X1 [Zea mays] >gi|670358438|ref|XP_008664771.1| PREDICTED: uncharacterized protein LOC100216592 isoform X1 [Zea mays] >gi|670358440|ref|XP_008664779.1| PREDICTED: uncharacterized protein LOC100216592 isoform X1 [Zea mays] >gi|670358442|ref|XP_008664787.1| PREDICTED: uncharacterized protein LOC100216592 isofor…
Zm00001eb007840	0	0	0	0.104863	0	0	0	0.180367	0.373298	0	0	0	0	0.254532	0.0820495	0	0.291859	0	0.0988494	0.298583	0	0	0.227587	0.22571	gi|414865388|tpg|DAA43945.1| TPA: hypothetical protein ZEAMMB73_648182 [Zea mays]
Zm00001eb007850	0	0	0	0	0	0	0	0	0.105518	0	0	0	0	0	0	0	0	0	0	0	0	0	0	0	gi|414865388|tpg|DAA43945.1| TPA: hypothetical protein ZEAMMB73_648182 [Zea mays]
Zm00001eb007860	277.639	278.433	327.797	329.112	328.557	247.488	377.561	342.646	362.175	369.054	363.137	328.62	321.26	331.896	287.869	267.998	320.652	320.923	185.298	219.14	200.667	268.655	270.869	254.761	gi|226533074|ref|NP_001152574.1| 40S ribosomal protein S3a [Zea mays] >gi|195657651|gb|ACG48293.1| 40S ribosomal protein S3a [Zea mays] >gi|413956679|gb|AFW89328.1| 40S ribosomal protein S3a [Zea mays]
Zm00001eb007870	2.14296	1.13145	2.64759	1.70803	1.66205	2.34412	4.25645	3.97473	4.15788	1.55155	2.9499	1.67994	2.02826	1.91034	1.80812	2.00244	1.02534	2.04067	1.32594	1.14432	0.732317	1.62659	2.2896	1.24349	gi|922959889|ref|NP_001144875.2| uncharacterized protein LOC100277970 [Zea mays] >gi|195608924|gb|ACG26292.1| hypothetical protein [Zea mays] >gi|414865391|tpg|DAA43948.1| TPA: hypothetical protein ZEAMMB73_498245 [Zea mays]
Zm00001eb007880	0	0.0456531	0	0	0	0.0472919	0.224015	0.794916	1.12567	0.823949	0.504113	0.436466	0	0.0393606	0.685156	0.484783	0.0902656	0.0941025	0.183432	0.831107	0.218204	0.196895	0.211163	0	gi|670362463|ref|XP_008652310.1| PREDICTED: adiponectin receptor protein 1-like [Zea mays] >gi|414865393|tpg|DAA43950.1| TPA: hypothetical protein ZEAMMB73_859192 [Zea mays]
Zm00001eb007890	0	0	0	0	0	0	0	0	0	0	0	0	0	0	0	0	0	0	0	0	0	0	0	0	NA
Zm00001eb007900	0.950439	0.444316	0.277254	0.568156	0.875365	0.460266	0.872086	0.407183	0.168546	0.707562	0.776823	0.347554	0.0434451	0.344767	0.111137	0.653278	0.351402	0.595301	0	0.134812	0.265458	0.14372	0.30827	0.254773	gi|212721286|ref|NP_001131471.1| uncharacterized protein LOC100192806 [Zea mays] >gi|194691622|gb|ACF79895.1| unknown [Zea mays] >gi|195632538|gb|ACG36705.1| hypothetical protein [Zea mays] >gi|414865394|tpg|DAA43951.1| TPA: hypothetical protein ZEAMMB73_422970 [Zea mays]
Zm00001eb007910	0.0590273	0	0	0.0705711	0.137343	0	0	0	0	0	0	0	0	0	0.0552178	0	0	0	0	0	0	0	0	0	NA
Zm00001eb007920	3.63688	6.55093	5.28294	6.86235	4.43256	4.88828	4.6855	3.00172	2.922	4.03731	4.41889	4.19786	1.62851	2.44108	2.38382	3.35572	2.85395	2.46031	1.31049	1.57215	1.62525	3.02285	3.11351	2.26017	gi|357113567|ref|XP_003558574.1| PREDICTED: UPF0496 protein 1 [Brachypodium distachyon] >gi|944087740|gb|KQK23092.1| hypothetical protein BRADI_1g71240 [Brachypodium distachyon]
Zm00001eb007930	3.04063	4.53925	3.87049	3.60523	4.06365	4.7314	4.75909	5.01253	5.69513	5.5674	6.97889	6.49369	6.78176	5.42069	4.72499	6.40231	6.66159	6.47983	5.72076	6.38734	5.76086	5.68466	5.96618	4.59133	gi|721624568|ref|XP_010229027.1| PREDICTED: methyltransferase-like protein 2 isoform X1 [Brachypodium distachyon]
Zm00001eb007940	0.0569821	0.447523	0.199468	0	0.33146	0	0.188224	0.292944	0.242518	0.0678733	0.117659	0.166697	0.0625125	0	0.213218	0.261109	0.126407	0.26356	0.0642188	0	0.229178	0.0689323	0.221782	0.293271	gi|242036599|ref|XP_002465694.1| hypothetical protein SORBIDRAFT_01g043900 [Sorghum bicolor]
Zm00001eb007950	16.8411	14.8532	13.2695	19.0449	18.0273	16.0926	7.45557	10.7109	18.5657	11.5294	12.1441	13.5443	11.6187	15.2411	19.2867	19.8099	12.7581	13.5012	35.3184	37.4816	32.0048	24.4161	28.9447	25.2435	gi|242036601|ref|XP_002465695.1| hypothetical protein SORBIDRAFT_01g043910 [Sorghum bicolor] >gi|241919549|gb|EER92693.1| hypothetical protein SORBI_001G468400 [Sorghum bicolor]
Zm00001eb007960	7.37621	5.21792	6.91581	7.83602	6.87012	4.85213	5.12076	5.67148	4.21188	5.71995	5.71709	4.87257	6.26486	7.32349	4.37078	4.0441	3.83884	5.52779	5.26571	4.66365	6.29291	5.05034	4.74278	4.84283	gi|212720869|ref|NP_001131797.1| uncharacterized protein LOC100193170 [Zea mays] >gi|194692568|gb|ACF80368.1| unknown [Zea mays]
Zm00001eb007970	0	0	0	0	0	0	0	0	0	0	0	0	0	0	0	0	0	0	0	0	0	0	0	0	gi|242032511|ref|XP_002463650.1| hypothetical protein SORBIDRAFT_01g003580 [Sorghum bicolor] >gi|241917504|gb|EER90648.1| hypothetical protein SORBI_001G038900 [Sorghum bicolor]
Zm00001eb007990	0.0327458	0.0367396	0.0382093	0.0391498	0.114288	0.152234	0.0360555	0	0	0.312037	0.439496	0.351249	0	0	0.0306324	0.360122	0.435851	0.151459	0.184523	0.111473	0.0439004	0.277292	0.0424837	0.337067	gi|992281958|gb|EER92692.2| hypothetical protein SORBI_001G468900 [Sorghum bicolor]
Zm00001eb008000	0	0	0	0	0	0	0	0	0	0	0	0	0	0	0	0	0	0	0	0	0	0	0	0	gi|238009054|gb|ACR35562.1| unknown [Zea mays] >gi|414588153|tpg|DAA38724.1| TPA: hypothetical protein ZEAMMB73_009082 [Zea mays]
Zm00001eb008010	12.3714	9.87478	9.40192	12.8346	11.3065	9.65296	9.52712	13.2301	13.348	11.1628	13.0797	13.6595	8.54039	9.54495	10.9468	13.8373	12.9521	14.5348	11.1764	9.28383	7.04641	11.6069	14.024	10.4951	gi|1002256699|ref|XP_015632656.1| PREDICTED: protein indeterminate-domain 1 [Oryza sativa Japonica Group] >gi|108706673|gb|ABF94468.1| Zinc finger, C2H2 type family protein, expressed [Oryza sativa Japonica Group] >gi|937907865|dbj|BAS82785.1| Os03g0197800 [Oryza sativa Japonica Group]
Zm00001eb008030	0	0	0	0	0	0	0	0	0	0	0	0	0	0	0	0	0	0	0	0	0	0	0	0	gi|413944813|gb|AFW77462.1| hypothetical protein ZEAMMB73_895965 [Zea mays]
Zm00001eb008040	0.0678172	0	0	0	0.0788974	0.0788199	0	0	0	0.0807793	0.0700157	0	0.0743992	0.065601	0.0634403	0.0621516	0	0	0.07643	0	0	0.0820396	0	0.0872591	gi|670373952|ref|XP_008668333.1| PREDICTED: uncharacterized protein LOC100382327 isoform X1 [Zea mays] >gi|414588665|tpg|DAA39236.1| TPA: hypothetical protein ZEAMMB73_320367 [Zea mays]
Zm00001eb008050	0.11025	0	0	0.527246	0.513053	0.512549	0.121394	0	0.703844	0	0.113824	0.215019	0	0.213295	0.412539	0.707279	1.10058	0	0	0.250209	0.886837	0.133372	0.286073	0.283714	gi|670432524|ref|XP_008656796.1| PREDICTED: dentin sialophosphoprotein-like [Zea mays] >gi|413951047|gb|AFW83696.1| hypothetical protein ZEAMMB73_522714 [Zea mays]
Zm00001eb008060	32.3706	33.9473	35.7609	33.6198	31.806	31.5078	41.1823	37.2046	40.1871	39.6523	40.2747	39.7206	40.5531	41.4688	41.5859	34.6563	37.3827	35.9698	35.2388	36.5755	38.3461	36.519	37.1981	35.0882	gi|670358033|ref|XP_008680549.1| PREDICTED: COP9 signalosome complex subunit 4 isoform X1 [Zea mays]
Zm00001eb008070	2.37264	3.94606	2.80108	4.03806	3.08503	5.67737	7.46855	10.3035	5.85093	3.49111	7.34868	2.01424	8.94179	15.8497	10.4187	3.53025	3.2509	4.19601	14.6596	15.7738	7.55923	3.34297	2.71607	2.19086	gi|992281961|gb|KXG39952.1| hypothetical protein SORBI_001G469500 [Sorghum bicolor]
Zm00001eb008080	3.45021	1.33371	5.2776	0.866586	0.607147	0.707642	13.9188	12.1628	4.93587	2.90093	3.86139	2.45971	6.32965	7.12365	8.38074	3.48083	1.31851	2.71559	5.75089	6.28384	7.15202	0.806696	1.27892	1.79065	gi|226497714|ref|NP_001150711.1| uncharacterized protein LOC100284344 [Zea mays] >gi|195641268|gb|ACG40102.1| polyol transporter protein 4 [Zea mays] >gi|413956705|gb|AFW89354.1| polyol transporter protein 4 [Zea mays]
Zm00001eb008090	3.62765	3.56134	3.7038	3.99826	3.39606	3.59036	6.36593	6.6731	6.69444	6.88662	7.37347	5.72075	4.57048	5.09917	6.09774	4.64923	6.72714	5.04681	3.06627	3.60186	2.3177	2.36564	2.86799	3.28193	gi|670359289|ref|XP_008670504.1| PREDICTED: uncharacterized protein LOC100276550 isoform X1 [Zea mays] >gi|414865422|tpg|DAA43979.1| TPA: hypothetical protein ZEAMMB73_876715 [Zea mays]
Zm00001eb008100	2.56632	3.74981	3.41234	5.851	4.72144	5.34108	2.69428	3.19097	5.01666	4.69188	5.5455	5.64522	4.38678	3.69482	4.29891	5.68838	5.69301	6.14204	7.73507	8.73626	9.76146	8.23059	7.89786	7.44878	gi|226533482|ref|NP_001149584.1| uncharacterized protein LOC100283210 [Zea mays] >gi|195628224|gb|ACG35942.1| chloroplast 30S ribosomal protein S10 [Zea mays] >gi|413956708|gb|AFW89357.1| chloroplast 30S ribosomal protein S10 [Zea mays]
Zm00001eb008130	7.79622	6.24792	4.5143	1.47172	0.954736	2.24824	1.8072	3.01356	1.49689	1.81538	1.93659	3.20102	1.02892	1.30416	1.04187	3.70676	1.95054	2.44014	1.18913	0.864708	1.80748	3.04919	3.87855	2.48896	gi|195610768|gb|ACG27214.1| F-box protein GID2 [Zea mays]
Zm00001eb008140	2.58534	3.13272	2.35303	13.4147	5.65456	30.0479	0.227732	0.372155	0.770233	5.85103	5.49846	12.7566	2.83627	2.20076	0.628807	10.52	6.5955	10.7622	1.22375	2.11225	2.01029	11.134	15.1609	15.3685	gi|992281965|gb|KXG39956.1| hypothetical protein SORBI_001G470200 [Sorghum bicolor]
Zm00001eb008150	3.22933	3.22062	1.59099	2.74551	1.16883	2.41877	0.474098	0.811652	0.534495	1.36767	0.963161	1.18964	1.73201	1.66603	3.75936	0.986516	0.795978	1.41068	3.07332	2.85011	1.82796	1.9967	2.5138	2.77008	gi|308081028|ref|NP_001183617.1| uncharacterized protein LOC100502211 [Zea mays] >gi|238013474|gb|ACR37772.1| unknown [Zea mays] >gi|414865431|tpg|DAA43988.1| TPA: hypothetical protein ZEAMMB73_412713 [Zea mays]
Zm00001eb008160	26.8061	28.9029	28.9466	57.4548	63.374	65.4215	12.9408	10.7458	11.4712	40.2287	25.4035	29.8944	18.2642	25.061	15.6254	24.5331	27.6583	36.5514	12.3363	15.0008	14.0357	18.5207	15.9378	13.6831	gi|514821342|ref|XP_004985351.1| PREDICTED: sulfate transporter 1.2-like [Setaria italica] >gi|836018384|ref|XP_012704171.1| PREDICTED: sulfate transporter 1.2-like [Setaria italica] >gi|944227737|gb|KQK92141.1| hypothetical protein SETIT_034578mg [Setaria italica]
Zm00001eb008170	26.0394	20.6678	19.9343	57.8042	73.1758	49.3631	21.5035	18.7416	32.068	42.1655	33.7134	37.6592	41.5953	40.727	17.5449	40.3915	41.0207	46.8333	28.8903	31.2447	26.5359	33.1817	25.9079	23.4078	gi|836468601|ref|NP_001296802.1| uncharacterized protein LOC100193294 [Zea mays] >gi|414865433|tpg|DAA43990.1| TPA: hypothetical protein ZEAMMB73_140973 [Zea mays]
Zm00001eb008180	0.0356224	0.159868	0.290961	0	0.207212	0.124205	0.156891	0.366269	0.265318	0	0	0.277895	0.195399	0.99929	0.733114	0.195879	0.118535	0.247147	0.762782	0.444641	0	0.172372	0.0462157	0	gi|670362517|ref|XP_008652505.1| PREDICTED: aminotransferase ALD1 homolog [Zea mays] >gi|414865435|tpg|DAA43992.1| TPA: putative pyridoxal phosphate (PLP)-dependent transferase family protein [Zea mays]
Zm00001eb008190	0	0	0	0	0	0	0	0	0	0	0	0	0	0	0	0	0	0	0.304673	0.306763	0	0	0	0	NA
Zm00001eb008200	119.685	141.685	64.701	71.7417	53.397	42.0316	133.106	138.053	158.455	116.506	120.704	98.9702	53.2322	51.3805	69.2293	180.884	163.038	141.261	61.7931	62.9203	58.4537	129.085	138.959	73.5973	gi|670435944|ref|XP_008658582.1| PREDICTED: membrane protein isoform X1 [Zea mays] >gi|413956719|gb|AFW89368.1| membrane protein [Zea mays]
Zm00001eb008210	0	0	0	0	0	0	0	0	0	0	0	0	0	0	0	0	0	0	0	0	0	0	0	0	gi|670358627|ref|XP_008666142.1| PREDICTED: uncharacterized protein LOC100272265 isoform X1 [Zea mays]
Zm00001eb008220	0	0	0	0	0	0	0	0	0	0	0	0	0	0.155836	0	0	0	0	0	0	0	0	0	0	gi|670358627|ref|XP_008666142.1| PREDICTED: uncharacterized protein LOC100272265 isoform X1 [Zea mays]
Zm00001eb008240	0.282808	0.382949	0.432405	0.513003	0.385741	0.362693	0.590572	0.571539	0.394297	0.255551	0.312112	0.22823	0.470733	0.565999	0.346659	0.393241	0.562468	0.586378	0.120896	0.309846	0.352996	0.330321	0.480778	0.501909	gi|670362522|ref|XP_008652518.1| PREDICTED: uncharacterized protein LOC103632501 isoform X1 [Zea mays]
Zm00001eb008250	0	0	0	0	0	0	0	0.0597388	0.123639	0	0	0	0.0956092	0.0281009	0.0271754	0	0.0966656	0.0335916	0	0.0659285	0.038946	0	0	0.0373784	gi|1002249388|ref|XP_015628875.1| PREDICTED: cytochrome b561 and DOMON domain-containing protein At2g04850 [Oryza sativa Japonica Group] >gi|24414274|gb|AAN59777.1| Hypothetical protein [Oryza sativa Japonica Group] >gi|108706640|gb|ABF94435.1| auxin-responsive protein, putative, expressed [Oryza sativa Japonica Group] >gi|125585249|gb|EAZ25913.1| hypothetical protein OsJ_09756 [Oryza sativa Japo…
Zm00001eb008260	0	0	0	0	0	0	0	0	0	0	0	0	0	0	0	0	0	0	0	0	0	0	0	0	gi|223950103|gb|ACN29135.1| unknown [Zea mays]
Zm00001eb008270	1.78453	2.94438	1.46984	0.920343	0.447785	0.244006	0.616439	1.47508	1.60091	0.375108	0.541877	0.443572	2.6103	3.11395	2.94593	0.481014	0.892653	0.768754	4.49555	6.39253	5.72303	1.39686	1.13491	1.12555	gi|670362534|ref|XP_008652537.1| PREDICTED: uncharacterized protein LOC103632551 [Zea mays] >gi|670362536|ref|XP_008652543.1| PREDICTED: uncharacterized protein LOC103632551 [Zea mays] >gi|414865445|tpg|DAA44002.1| TPA: hypothetical protein ZEAMMB73_693791 [Zea mays]
Zm00001eb008280	0	0	0	0	0	0	0	0	0	0	0	0	0	0	0	0	0	0	0	0	0	0	0	0	gi|414865442|tpg|DAA43999.1| TPA: hypothetical protein ZEAMMB73_586746 [Zea mays]
Zm00001eb008290	0.374317	0.909935	0.29118	0.596694	0.362895	0.870092	0.309113	0.513162	0.829743	0.966032	0.772902	0.608352	1.40304	1.29747	1.22555	1.31501	1.10716	0.577109	2.39051	2.26533	2.30003	2.22635	2.14487	2.40813	gi|670362534|ref|XP_008652537.1| PREDICTED: uncharacterized protein LOC103632551 [Zea mays] >gi|670362536|ref|XP_008652543.1| PREDICTED: uncharacterized protein LOC103632551 [Zea mays] >gi|414865445|tpg|DAA44002.1| TPA: hypothetical protein ZEAMMB73_693791 [Zea mays]
Zm00001eb008300	0	0	0	0	0	0	0	0	0	0	0	0	0	0	0	0	0	0	0	0	0	0	0	0	gi|414865442|tpg|DAA43999.1| TPA: hypothetical protein ZEAMMB73_586746 [Zea mays]
Zm00001eb008310	11.6077	13.107	10.9687	11.8614	10.9938	11.3866	14.5561	13.4907	13.1952	13.7968	12.6498	13.8345	13.1425	12.38	14.3157	11.1381	13.3152	13.7665	19.5111	15.8454	16.2601	16.9225	14.7378	17.3928	gi|242036627|ref|XP_002465708.1| hypothetical protein SORBIDRAFT_01g044240 [Sorghum bicolor] >gi|241919562|gb|EER92706.1| hypothetical protein SORBI_001G472100 [Sorghum bicolor]
Zm00001eb008320	0	0	0	0	0	0	0	0	0	0	0	0.0855298	0.0481115	0	0	0	0	0	0	0	0	0.0530523	0	0.169283	gi|414865454|tpg|DAA44011.1| TPA: hypothetical protein ZEAMMB73_868870 [Zea mays]
Zm00001eb008330	0	0	0	0	0	0	0	0	0	0	0	0	0	0	0	0	0	0	0.08861	0	0	0	0	0	gi|414865454|tpg|DAA44011.1| TPA: hypothetical protein ZEAMMB73_868870 [Zea mays]
Zm00001eb008340	24.5196	26.3423	28.3407	21.3869	17.6417	19.2524	28.5686	27.5895	25.4055	21.9199	20.8301	22.1807	23.9811	23.6065	25.9305	18.8556	18.4019	17.8616	30.9213	28.6982	30.5117	26.3972	25.8925	25.2326	gi|514754152|ref|XP_004962970.1| PREDICTED: ubiquitin carboxyl-terminal hydrolase 26 [Setaria italica] >gi|835949824|ref|XP_012700211.1| PREDICTED: ubiquitin carboxyl-terminal hydrolase 26 [Setaria italica] >gi|944252636|gb|KQL16899.1| hypothetical protein SETIT_021051mg [Setaria italica]
Zm00001eb008350	0	0	0	0	0	0	0	0	0	0	0	0	0.363868	0.160419	0	0	0.183945	0	0	0.188182	0	0	0	0.213382	gi|670441792|ref|XP_008661214.1| PREDICTED: uncharacterized protein LOC103640404 [Zea mays]
Zm00001eb008360	50.6187	54.5517	56.7338	106.901	122.639	120.624	37.5863	24.2882	25.7203	37.4614	57.7108	36.802	6.85015	5.79581	7.30142	6.01702	5.83095	5.78681	23.3881	20.7352	23.2976	41.6283	42.7089	49.4162	gi|953065634|gb|ALO50704.1| myo-inositol-1-phosphate synthase [Saccharum spontaneum]
Zm00001eb008370	42.3077	35.6934	45.9009	34.4839	33.0182	44.7992	43.0956	52.9338	37.8526	40.96	43.7474	47.7565	49.5275	53.1197	55.9391	48.8144	42.6075	52.9665	48.7966	53.8498	53.2685	51.4199	57.3724	61.2305	gi|514821404|ref|XP_004985382.1| PREDICTED: NADH dehydrogenase [ubiquinone] 1 alpha subcomplex subunit 13-B [Setaria italica] >gi|944227773|gb|KQK92177.1| hypothetical protein SETIT_037946mg [Setaria italica]
Zm00001eb008380	0.0646689	0.0725563	0.188647	0.154632	0.263322	0.112741	0.712053	0.332462	0.619275	0.346632	0.367209	0.189184	0.461145	0.563001	0.453714	0.177799	0.215188	0.523449	0.838142	0.476982	0.606885	0.547618	0.20975	0.416042	gi|226497482|ref|NP_001143874.1| uncharacterized protein LOC100276675 [Zea mays] >gi|195628628|gb|ACG36144.1| hypothetical protein [Zea mays]
Zm00001eb008400	47.7147	48.3835	57.637	48.7681	45.0914	37.7871	67.6192	57.598	49.2475	56.5059	51.1004	51.2499	56.2262	58.0462	43.1803	44.4643	50.8094	40.0605	46.3953	45.7173	53.5087	44.4898	40.1953	48.0627	gi|670399836|ref|XP_008679818.1| PREDICTED: T-complex protein 1 subunit gamma-like [Zea mays]
Zm00001eb008410	9.73223	35.4875	14.195	72.0756	72.966	66.9246	25.5991	9.7287	42.2837	52.8098	59.7282	60.896	21.3536	11.7677	0	45.0914	66.2679	48.1405	31.0766	11.657	33.3434	52.3256	57.1695	54.2632	gi|293335487|ref|NP_001168982.1| uncharacterized protein LOC100382810 [Zea mays] >gi|223974237|gb|ACN31306.1| unknown [Zea mays]
Zm00001eb008420	5.38222	4.082	2.73663	3.66676	5.21216	4.578	2.15198	2.07138	2.75139	2.93686	2.14197	1.78857	4.18929	2.90857	1.80017	1.3227	1.83431	1.39075	3.59201	4.64024	7.8606	4.43764	3.12079	3.55932	gi|670359364|ref|XP_008671206.1| PREDICTED: hypothetical protein isoform X1 [Zea mays]
Zm00001eb008430	0.893734	1.14948	0.661319	0.547289	1.29335	0.836054	1.05607	0.470674	0.950941	0.960697	0.765171	0.850259	0.813077	1.43385	0.632138	0.579342	0.5561	0.882211	2.13731	1.28624	1.75343	1.60856	1.49888	1.26214	gi|514821097|ref|XP_004985231.1| PREDICTED: pentatricopeptide repeat-containing protein At3g29290 [Setaria italica] >gi|944227598|gb|KQK92002.1| hypothetical protein SETIT_034848mg [Setaria italica]
Zm00001eb008440	44.8011	30.073	37.5504	39.3274	36.2899	33.3845	45.0398	37.2634	36.1092	29.7048	29.3439	28.2777	30.549	28.3695	30.2581	29.5178	30.7648	27.9485	29.5586	30.2595	40.7526	25.4223	26.4459	27.3574	gi|1002850662|ref|XP_015691286.1| PREDICTED: heparanase-like protein 2 isoform X1 [Oryza brachyantha] >gi|1002850664|ref|XP_015691287.1| PREDICTED: heparanase-like protein 2 isoform X2 [Oryza brachyantha]
Zm00001eb008450	16.3724	16.3239	16.3286	21.3179	21.3298	19.6138	16.6125	10.0504	9.84629	16.5237	13.5691	13.7136	11.9806	11.8738	8.83536	13.5407	14.0773	13.4109	5.02871	8.92465	9.89239	11.9718	11.8932	10.2761	gi|514821091|ref|XP_004985228.1| PREDICTED: probable galacturonosyltransferase 14 [Setaria italica] >gi|944227595|gb|KQK91999.1| hypothetical protein SETIT_034955mg [Setaria italica]
Zm00001eb008460	26.8427	26.5138	25.1156	18.3555	20.1963	16.9692	19.2803	21.5122	19.1651	19.7517	17.7155	19.5214	29.4754	28.4164	29.8977	22.508	20.563	21.8432	20.1018	22.5171	22.7353	21.2737	21.6111	22.95	gi|242036519|ref|XP_002465654.1| hypothetical protein SORBIDRAFT_01g043160 [Sorghum bicolor] >gi|241919508|gb|EER92652.1| hypothetical protein SORBI_001G459900 [Sorghum bicolor]
Zm00001eb008470	11.2008	10.1488	11.4312	14.0941	15.4623	14.9537	11.8296	14.6057	15.0449	14.1585	15.3062	13.5336	14.1866	12.5406	11.6693	12.3301	13.0032	12.0456	12.3289	11.3018	10.4195	10.8636	10.8882	11.7228	gi|670360016|ref|XP_008675772.1| PREDICTED: LAP4 protein isoform X1 [Zea mays]
Zm00001eb008480	36.0059	41.5361	31.2986	48.479	50.9131	51.0035	21.0732	20.4238	24.7605	23.8906	23.4266	25.4495	24.9993	25.4792	24.8208	23.763	23.4261	22.41	34.914	30.7388	29.2866	37.0089	31.0064	31.6835	gi|670362553|ref|XP_008652600.1| PREDICTED: uncharacterized protein LOC103632631 isoform X1 [Zea mays] >gi|670362555|ref|XP_008652606.1| PREDICTED: uncharacterized protein LOC103632631 isoform X1 [Zea mays]
Zm00001eb008490	46.0698	33.822	46.5831	50.77	47.048	47.1166	61.4641	50.3644	42.5039	53.5225	50.3671	48.3192	43.6615	45.4241	39.6784	36.3608	41.3507	38.3979	30.3288	33.7026	30.1865	32.0471	35.8748	34.5625	gi|514821069|ref|XP_004985217.1| PREDICTED: probable mitochondrial-processing peptidase subunit beta [Setaria italica] >gi|944227581|gb|KQK91985.1| hypothetical protein SETIT_035123mg [Setaria italica]
Zm00001eb008500	3.76681	2.97061	5.41448	3.49182	3.33431	3.83863	2.61475	2.77848	2.26535	1.59313	2.53625	2.34231	5.0008	4.9375	2.37467	2.47652	3.26979	1.57814	2.24565	3.06636	2.41519	2.93879	3.01009	2.95015	gi|670435699|ref|XP_008658440.1| PREDICTED: uncharacterized protein LOC100277631 isoform X2 [Zea mays] >gi|413956594|gb|AFW89243.1| hypothetical protein ZEAMMB73_562253 [Zea mays]
Zm00001eb008510	0	0	0	0	0	0	0	0	0	0	0	0	0	0	0	0.303969	0	0	0	0	0	0	0	0	gi|944227585|gb|KQK91989.1| hypothetical protein SETIT_039813mg, partial [Setaria italica]
Zm00001eb008520	11.114	10.573	14.2504	16.2179	14.2573	16.0605	14.4708	9.77632	13.0395	18.2215	18.5422	19.8623	15.1598	11.8545	7.47142	12.7029	15.6554	11.9719	4.57205	8.58346	6.40187	15.3874	12.9388	12.5059	gi|514821075|ref|XP_004985220.1| PREDICTED: SNAP25 homologous protein SNAP33 [Setaria italica] >gi|944227586|gb|KQK91990.1| hypothetical protein SETIT_037182mg [Setaria italica]
Zm00001eb008530	9.76645	19.8483	10.7776	38.5292	33.1175	34.5515	11.8651	5.24148	31.0943	24.0479	39.2119	27.7835	8.4718	6.05408	3.1162	19.9826	17.4667	16.1957	5.63138	4.61047	5.00726	13.6464	13.0964	10.683	gi|944227577|gb|KQK91981.1| hypothetical protein SETIT_034989mg [Setaria italica]
Zm00001eb008540	0	0	0	0	0	0	0	0	0	0	0	0	0	0	0	0	0	0	0	0	0	0	0	0	gi|413921956|gb|AFW61888.1| putative DUF231 domain containing family protein [Zea mays]
Zm00001eb008550	147.995	181.015	146.161	152.319	137.908	135.667	152.106	138.177	159.501	137.156	143.03	140.557	129.576	131.143	126.639	124.308	119.716	125.185	143.063	132.381	137.101	130.766	133.574	130.947	gi|1002868639|ref|XP_015696697.1| PREDICTED: protein transport protein Sec61 subunit alpha-like isoform X1 [Oryza brachyantha]
Zm00001eb008560	0	0	0	0	0	0	0	0	0	0.43264	0	0	0	0	0	0	0	0.209999	0	0	0	0	0	0	gi|414865503|tpg|DAA44060.1| TPA: hypothetical protein ZEAMMB73_684239 [Zea mays]
Zm00001eb008570	16.2465	17.6855	16.3128	15.1609	15.491	16.74	15.5152	15.2444	15.7217	15.6565	15.1821	14.8309	15.7349	16.1832	17.4404	15.0369	15.0262	14.2789	19.1384	16.8924	19.4986	16.5953	17.7848	15.8627	gi|992281887|gb|EER95280.2| hypothetical protein SORBI_001G457900 [Sorghum bicolor]
Zm00001eb008580	0.427113	0.534499	0.594216	0.373161	0.477784	0.43913	0.542634	0.472938	0.594284	0.176105	0.695358	0.528628	0.576697	0.651514	0.522485	0.15055	0.364418	0.455891	0.740548	0.652425	0.616652	0.496813	0.468877	0.486148	gi|670361116|ref|XP_008645697.1| PREDICTED: uncharacterized protein LOC100383905 isoform X1 [Zea mays]
Zm00001eb008590	5.30981	6.7021	7.27999	5.23729	4.36275	5.47701	6.50423	6.4832	4.76693	7.23387	5.3449	5.4367	8.046	7.09451	4.78085	6.59981	8.53981	6.44687	7.742	5.91224	6.09526	5.94162	6.28606	6.53313	gi|514821047|ref|XP_004985206.1| PREDICTED: mitochondrial substrate carrier family protein E isoform X2 [Setaria italica]
Zm00001eb008600	0	0	0	0	0	0	0	0	0	0	0	0	0	0	0	0	0	0	0	0	0	0	0	0	gi|242042509|ref|XP_002468649.1| hypothetical protein SORBIDRAFT_01g049610 [Sorghum bicolor] >gi|241922503|gb|EER95647.1| hypothetical protein SORBI_001G533000 [Sorghum bicolor]
Zm00001eb008610	89.3785	79.4802	91.2661	98.3697	95.4923	86.0466	104.102	101.673	95.0157	99.6963	101.52	96.8877	93.3799	92.4098	79.9573	76.2003	86.7555	78.9953	58.0551	66.1517	70.0651	71.9546	75.173	79.2223	gi|413956561|gb|AFW89210.1| ATP synthase gamma chain [Zea mays]
Zm00001eb008620	40.596	47.2871	41.5089	43.3053	40.9549	49.1729	28.5167	32.1028	32.7037	34.6537	31.5176	36.3142	38.5437	39.8738	47.3076	46.0921	42.6664	40.867	50.1338	45.6454	50.1427	50.5936	46.3025	45.2954	gi|530277777|gb|AGT15866.1| hypothetical protein SHCRBa_252_E12_F_20 [Saccharum hybrid cultivar R570]
Zm00001eb008630	9.71675	10.1694	12.4512	10.5964	8.23725	7.70389	6.16498	4.49196	2.6715	5.50286	4.87331	5.1171	6.77601	7.84483	4.13379	6.2358	6.87873	4.09364	2.54669	5.32777	3.53437	6.56067	5.76568	6.00889	gi|530279098|gb|AGT16980.1| Replication factor-a protein 1 Rpa1 [Saccharum hybrid cultivar R570]
Zm00001eb008640	5.20819	6.60147	6.96409	5.95747	6.5504	7.46012	7.56347	7.96021	6.1706	8.14857	8.16726	8.37301	7.75206	7.51613	6.16249	7.35313	6.80726	6.77109	7.3291	7.69884	8.52974	8.34382	6.90309	8.29509	gi|992281876|gb|EER92641.2| hypothetical protein SORBI_001G456300 [Sorghum bicolor]
Zm00001eb008650	12.8419	13.1567	12.9655	13.2675	12.2449	12.9974	14.0769	14.3362	15.4594	12.571	15.0742	15.5627	16.0494	16.4062	16.4679	15.5567	14.3391	14.1715	21.0485	21.0306	20.5332	16.6423	20.2045	19.4307	gi|293332849|ref|NP_001169577.1| uncharacterized protein LOC100383458 [Zea mays] >gi|670361006|ref|XP_008645052.1| PREDICTED: hypothetical protein isoform X1 [Zea mays] >gi|224030185|gb|ACN34168.1| unknown [Zea mays] >gi|414865522|tpg|DAA44079.1| TPA: hypothetical protein ZEAMMB73_003111 [Zea mays] >gi|414865523|tpg|DAA44080.1| TPA: hypothetical protein ZEAMMB73_003111 [Zea mays]
Zm00001eb008660	16.9527	17.3311	17.7207	24.0239	16.8031	21.6475	21.2451	26.968	24.901	20.0601	22.8758	17.9814	23.4515	21.1637	23.4401	23.5773	23.6694	20.1832	19.4409	17.5494	15.7747	15.5384	17.5326	12.6284	gi|1016080533|ref|NP_001309170.1| uncharacterized protein LOC100278914 [Zea mays] >gi|223942711|gb|ACN25439.1| unknown [Zea mays] >gi|413956547|gb|AFW89196.1| hypothetical protein ZEAMMB73_519687 [Zea mays]
Zm00001eb008670	0	0	0	0	0	0	0	0	0	0	0	0	0	0	0	0	0	0	0	0	0	0	0	0	gi|670440891|ref|XP_008660713.1| PREDICTED: uncharacterized protein LOC103639779 [Zea mays]
Zm00001eb008680	0	0	0.0577612	0	0	0	0	0	0	0	0	0	0	0	0	0	0	0	0	0	0	0	0	0	gi|670436630|ref|XP_008658974.1| PREDICTED: uncharacterized protein LOC100502185 isoform X1 [Zea mays]
Zm00001eb008690	0.0525327	0	0	0	0	0.122111	0	0	0	0	0	0.102454	0.172894	0	0.0982847	0	0	0.182235	0.0592044	0.0596106	0.0704276	0.0635498	0.13631	0	gi|670362576|ref|XP_008652692.1| PREDICTED: MADS-box transcription factor 1-like isoform X1 [Zea mays]
Zm00001eb008700	50.9605	59.0009	57.8886	53.413	54.5127	49.8833	63.5195	59.9046	60.2603	58.3229	57.7078	57.0297	62.3549	62.2761	67.003	56.4097	56.2987	56.64	72.7228	66.6987	70.3022	64.1969	62.5659	72.8	gi|992281867|gb|KXG39866.1| hypothetical protein SORBI_001G455800 [Sorghum bicolor]
Zm00001eb008710	12.8565	5.59856	8.66527	8.98383	14.4448	12.0767	15.3194	17.6555	6.24631	14.0202	7.93972	8.81589	15.8754	12.266	24.1633	7.37075	13.1857	8.85868	38.4395	29.9767	56.7448	18.713	10.5867	15.6735	gi|226493530|ref|NP_001151609.1| ATMAP70-2 [Zea mays] >gi|195648082|gb|ACG43509.1| ATMAP70-2 [Zea mays]
Zm00001eb008720	6.91146	9.38862	8.86441	8.22897	7.34294	8.36472	11.5723	10.7183	11.7601	10.5798	10.7033	9.88667	13.4099	14.7802	12.3163	11.595	13.4631	13.7382	18.8293	15.6205	15.0856	15.4781	14.1912	16.2056	gi|242041755|ref|XP_002468272.1| hypothetical protein SORBIDRAFT_01g042800 [Sorghum bicolor] >gi|241922126|gb|EER95270.1| hypothetical protein SORBI_001G455600 [Sorghum bicolor] >gi|992281862|gb|KXG39861.1| hypothetical protein SORBI_001G455600 [Sorghum bicolor] >gi|992281863|gb|KXG39862.1| hypothetical protein SORBI_001G455600 [Sorghum bicolor] >gi|992281865|gb|KXG39864.1| hypothetical protein S…
Zm00001eb008730	0.397345	0.612985	0.695461	0.682888	0.982312	1.15453	1.09377	1.14905	0.845558	1.80442	0.717896	1.50144	2.01608	2.18605	1.62619	1.72971	1.84554	1.98142	3.27459	2.9589	3.06301	3.03426	3.1897	3.00363	gi|242036493|ref|XP_002465641.1| hypothetical protein SORBIDRAFT_01g042790 [Sorghum bicolor] >gi|241919495|gb|EER92639.1| hypothetical protein SORBI_001G455500 [Sorghum bicolor]
Zm00001eb008740	0	0.0364373	0	0.0388276	0	0	0	0	0	0	0.0670584	0	0	0	0	0	0	0	0	0	0.0435391	0	0	0	gi|308044283|ref|NP_001182934.1| uncharacterized protein LOC100501225 [Zea mays] >gi|238008266|gb|ACR35168.1| unknown [Zea mays] >gi|414865542|tpg|DAA44099.1| TPA: hypothetical protein ZEAMMB73_281202 [Zea mays]
Zm00001eb008750	0.626697	0.517009	0.731259	0.594998	0.600426	0.578413	1.05535	0.852841	0.490303	0.636703	0.704102	0.916676	1.11217	0.980645	0.948346	0.878405	1.49246	0.57547	0.436236	0.648386	0.593065	0.535148	0.478272	0.758926	gi|955724312|ref|XP_014661328.1| PREDICTED: pentatricopeptide repeat-containing protein At1g09900-like [Setaria italica]
Zm00001eb008770	5.63851	5.90132	6.48108	6.38906	6.65766	6.65112	3.52119	3.54773	3.26835	4.5109	3.17131	2.33885	5.07786	4.27386	4.44799	3.27787	3.54711	2.09223	7.16079	5.68199	10.3798	5.54843	5.18621	5.19759	gi|242036489|ref|XP_002465639.1| hypothetical protein SORBIDRAFT_01g042760 [Sorghum bicolor] >gi|241919493|gb|EER92637.1| hypothetical protein SORBI_001G455100 [Sorghum bicolor]
Zm00001eb008780	26.5996	26.6817	29.3181	30.2159	25.3736	26.0766	37.5229	34.7742	26.0091	34.9749	33.909	34.5605	33.0613	32.359	29.3115	29.9485	31.5673	31.8228	28.6491	29.4309	33.8084	28.9914	27.3641	29.9826	gi|670361034|ref|XP_008645249.1| PREDICTED: hypothetical protein isoform X1 [Zea mays]
Zm00001eb008790	66.32	49.2574	44.1276	51.5409	87.7858	57.1533	37.9084	67.8641	61.2436	41.3867	60.6121	54.0023	83.7594	97.6863	76.6505	79.671	55.3794	69.5597	109.344	152.715	159.886	140.316	107.823	124.862	gi|670361098|ref|XP_008645624.1| PREDICTED: hypothetical protein isoform X2 [Zea mays] >gi|670361100|ref|XP_008645628.1| PREDICTED: hypothetical protein isoform X2 [Zea mays]
Zm00001eb008800	1.32389	0.891216	0.957762	1.13962	2.64913	1.29249	0.874621	1.41567	1.18325	0.820004	0.984102	1.26516	2.96286	4.76394	3.51719	1.81994	0.822321	1.92887	2.02915	3.99602	4.29517	3.2351	1.54583	3.81567	gi|992281855|gb|KXG39854.1| hypothetical protein SORBI_001G454700 [Sorghum bicolor]
Zm00001eb008810	19.7017	21.2416	14.9399	21.5968	19.4566	16.1498	16.3108	23.3188	41.8728	9.75344	12.7063	6.17008	7.18648	7.48874	19.4515	8.00459	4.8164	4.59075	12.2205	20.3571	9.01499	4.20238	7.01789	3.2246	gi|944227529|gb|KQK91933.1| hypothetical protein SETIT_034863mg [Setaria italica]
Zm00001eb008820	0	0.114133	0	0.12162	0	0	0.112008	0.209189	0.216474	0.242338	0	0	0	0	0	0	0	0	0	0.230863	0	0	0	0	gi|1035951717|gb|OAY74373.1| hypothetical protein ACMD2_23578, partial [Ananas comosus]
Zm00001eb008830	14.1553	17.157	23.9518	23.9648	15.6266	15.4912	12.2868	19.2289	12.936	30.5629	20.6235	34.8948	27.5444	16.0582	14.8527	15.4663	20.4377	15.4124	17.5057	37.0493	26.3649	30.4565	24.1736	11.2117	gi|242041737|ref|XP_002468263.1| hypothetical protein SORBIDRAFT_01g042670 [Sorghum bicolor] >gi|241922117|gb|EER95261.1| hypothetical protein SORBI_001G453900 [Sorghum bicolor]
Zm00001eb008850	5.59575	9.3786	7.01303	6.77268	9.32296	10.0364	3.72723	7.52932	6.68899	6.00698	6.98964	9.97016	12.5808	14.6348	10.5338	10.3832	13.103	11.8227	19.2307	18.5003	18.8937	15.8785	13.2648	16.1777	gi|944227521|gb|KQK91925.1| hypothetical protein SETIT_037598mg [Setaria italica]
Zm00001eb008860	0	0	0	0	0	0	0	0	0	0	0	0	0	0	0	0	0	0	0	0	0	0	0	0	gi|670393417|ref|XP_008677108.1| PREDICTED: putative CRAL/TRIO domain containing, Sec14p-like phosphatidylinositol transfer family protein isoform X1 [Zea mays]
Zm00001eb008870	1.18409	1.77134	2.41788	0.353914	1.03316	0.573415	0.325942	0.304369	0.31497	1.41041	1.32435	1.05843	0	1.43174	0.0923057	0.0904306	0	1.36919	0.444822	0.78378	0	0	0.384053	0.253924	gi|413925224|gb|AFW65156.1| putative CRAL/TRIO domain containing, Sec14p-like phosphatidylinositol transfer family protein [Zea mays]
Zm00001eb008880	0.384297	1.31887	1.37163	0.675666	0.841572	1.07721	0.298687	0.743781	0.889951	0.403897	0.350078	0.440875	1.73598	1.39949	1.56486	0.973709	1.45428	1.2547	6.19083	5.36115	5.3945	3.33628	3.19677	4.21752	gi|992281849|gb|EER92627.2| hypothetical protein SORBI_001G453600 [Sorghum bicolor]
Zm00001eb008890	1.70163	1.86261	1.79183	1.66227	2.19693	1.73652	2.71904	2.45373	3.22367	2.44708	2.61377	3.50079	3.55145	3.39242	3.59128	2.81467	3.61371	3.16743	2.43226	2.51959	2.4482	2.18401	3.01535	2.72348	gi|1002255332|ref|XP_015631944.1| PREDICTED: uncharacterized protein LOC9270711 isoform X2 [Oryza sativa Japonica Group]
Zm00001eb008900	9.09913	9.85513	11.8087	8.34745	8.78654	8.41144	13.7387	11.9185	8.24371	11.3927	10.3552	10.2639	12.5025	13.377	9.27037	9.43983	11.0585	8.57698	8.88404	9.77986	10.6084	9.42711	9.05831	9.6598	gi|992281847|gb|KXG39850.1| hypothetical protein SORBI_001G453400 [Sorghum bicolor]
Zm00001eb008910	2.05834	3.22099	3.34983	2.9142	3.08783	2.20342	3.996	4.34416	4.95653	4.32284	3.52314	4.96511	3.09005	4.40133	4.56039	4.56704	4.38589	6.20082	9.279	10.0802	10.457	5.56976	9.76822	6.2726	gi|514820969|ref|XP_004985168.1| PREDICTED: 50S ribosomal protein L15, chloroplastic [Setaria italica] >gi|944227514|gb|KQK91918.1| hypothetical protein SETIT_037026mg [Setaria italica] >gi|944227515|gb|KQK91919.1| hypothetical protein SETIT_037026mg [Setaria italica]
Zm00001eb008920	11.5127	2.56526	5.11605	7.0429	5.22605	8.441	8.52988	4.75707	1.23069	1.05732	3.08257	0.340992	3.80673	4.78765	5.05773	0.887461	0.984575	0.8087	2.78898	4.27322	1.91127	1.59446	1.01204	2.59577	gi|670357861|ref|XP_008668455.1| PREDICTED: uncharacterized protein LOC100191595 isoform X1 [Zea mays] >gi|194707682|gb|ACF87925.1| unknown [Zea mays] >gi|224031253|gb|ACN34702.1| unknown [Zea mays] >gi|414865567|tpg|DAA44124.1| TPA: hypothetical protein ZEAMMB73_292233 [Zea mays]
Zm00001eb008930	5.3498	4.34832	5.57653	13.2753	11.5072	9.45098	4.50297	2.71365	3.59243	8.77964	6.65242	8.94971	4.77347	4.30098	2.53563	10.5902	9.86341	8.55057	1.76857	2.45521	3.092	6.21287	7.24919	7.77069	gi|242041727|ref|XP_002468258.1| hypothetical protein SORBIDRAFT_01g042560 [Sorghum bicolor] >gi|241922112|gb|EER95256.1| hypothetical protein SORBI_001G452900 [Sorghum bicolor]
Zm00001eb008940	0	0	0	0	0	0	0	0	0	0	0	0	0	0	0	0	0	0	0	0	0	0	0	0	gi|1002254311|ref|XP_015631412.1| PREDICTED: G-type lectin S-receptor-like serine/threonine-protein kinase At2g19130 [Oryza sativa Japonica Group] >gi|22748324|gb|AAN05326.1| Putative receptor-like protein kinase [Oryza sativa Japonica Group] >gi|108706907|gb|ABF94702.1| D-mannose binding lectin family protein, expressed [Oryza sativa Japonica Group] >gi|113547885|dbj|BAF11328.1| Os03g0221700 [Or…
Zm00001eb008950	8.06152	11.1472	13.4874	6.7766	9.06566	8.52844	6.90495	4.45442	4.10616	7.74597	6.74257	7.1917	4.00979	3.79584	5.25891	6.14679	5.51522	5.08459	3.54422	5.61071	5.32296	5.84681	4.1041	5.00129	gi|944227505|gb|KQK91909.1| hypothetical protein SETIT_034015mg [Setaria italica]
Zm00001eb008960	4.90145	7.09115	6.92329	5.55159	6.30251	6.44623	3.97664	5.03967	4.52899	5.07009	6.25885	4.90538	7.07522	5.11559	6.75702	6.97439	7.01033	7.01002	4.07027	6.73275	5.36063	4.99316	3.51421	6.30661	gi|670378741|ref|XP_008670290.1| PREDICTED: microtubule-associated protein futsch-like isoform X1 [Zea mays] >gi|414589845|tpg|DAA40416.1| TPA: hypothetical protein ZEAMMB73_006562 [Zea mays]
Zm00001eb008970	0.334623	0.429069	0.474122	0	0.0556136	0	0.368445	0.147454	0.15259	0	0	0	0.131107	0.508653	0.313027	0	0	0.0276381	0.323246	1.22049	0.288392	0	0	0	gi|357120324|ref|XP_003561877.1| PREDICTED: uncharacterized protein LOC100841099 [Brachypodium distachyon] >gi|944087483|gb|KQK22835.1| hypothetical protein BRADI_1g69580 [Brachypodium distachyon]
Zm00001eb008980	47.8963	52.0301	54.6189	38.7388	36.0515	40.1232	88.2348	42.7067	62.8205	35.2278	42.8259	24.0685	22.3659	24.2436	27.056	23.5668	25.3869	33.0039	21.1995	25.2315	21.2096	16.7049	25.1098	22.9441	gi|242041717|ref|XP_002468253.1| hypothetical protein SORBIDRAFT_01g042490 [Sorghum bicolor] >gi|241922107|gb|EER95251.1| hypothetical protein SORBI_001G452100 [Sorghum bicolor]
Zm00001eb008990	0.85391	0.425803	0	0	0.220761	0.992448	0.313406	0.195109	0.605712	0.565067	1.0775	0.18504	0	0.183557	0.0887555	0.34781	0.526187	0	0.213857	0.645973	0.508794	0.459106	0.246188	0.244158	gi|670387048|ref|XP_008674147.1| PREDICTED: uncharacterized protein LOC103650329 [Zea mays]
Zm00001eb009000	0	0	0	0	0	0	0	0	0	0	0	0	0	0	0	0	0	0	0	0	0	0	0	0	gi|670367326|ref|XP_008665020.1| PREDICTED: uncharacterized protein LOC103643639 isoform X1 [Zea mays]
Zm00001eb009010	15.9974	15.3229	13.1644	8.31019	6.82679	7.55081	33.498	12.8571	16.5754	5.82469	9.95288	5.79029	6.01606	8.31171	9.47563	6.08206	2.90567	4.64475	9.72311	7.01538	8.10108	3.71836	3.21743	4.40435	gi|670360549|ref|XP_008680206.1| PREDICTED: caleosin isoform X1 [Zea mays]
Zm00001eb009020	0.500319	0.56134	0.194598	0.398776	0.258694	0.32305	0.0612098	0.342951	0.532344	0.132433	1.03308	0.487881	0.243946	0.430195	0.104006	0.152841	0.184981	0.449969	0.187953	0	0.0745276	0.0672494	0.432735	0.143056	gi|242036177|ref|XP_002465483.1| hypothetical protein SORBIDRAFT_01g039610 [Sorghum bicolor] >gi|241919337|gb|EER92481.1| hypothetical protein SORBI_001G420900 [Sorghum bicolor]
Zm00001eb009030	0	0	0	0	0	0	0	0	0	0	0	0	0	0	0	0	0	0	0	0	0	0	0	0	NA
Zm00001eb009040	0.18273	0	0	1.09233	0	0.424752	0.201199	0	1.16656	0.217655	0.377307	0.534561	0.200464	1.23731	0.341873	0.167464	0.20268	0	0	0.622048	0.734925	0	0.474139	0.235115	gi|242059849|ref|XP_002459070.1| hypothetical protein SORBIDRAFT_03g045360 [Sorghum bicolor] >gi|241931045|gb|EES04190.1| hypothetical protein SORBI_003G420300 [Sorghum bicolor]
Zm00001eb009050	1.8058	0.434152	1.20405	0.925265	1.35054	0.449737	0.852136	1.59147	2.19587	0.460917	1.598	1.00623	1.41504	0.998164	1.56859	0.94568	0.572272	1.78979	0.4361	0.878185	1.21046	0.624145	1.1714	0.49789	gi|242059849|ref|XP_002459070.1| hypothetical protein SORBIDRAFT_03g045360 [Sorghum bicolor] >gi|241931045|gb|EES04190.1| hypothetical protein SORBI_003G420300 [Sorghum bicolor]
Zm00001eb009060	5.9519	6.94259	5.72118	2.94667	3.32491	3.53496	5.51417	4.74482	6.1097	5.24686	4.35824	4.34656	6.70215	8.59806	9.61483	4.80588	5.23484	4.85099	7.41699	7.64639	7.87391	4.69435	5.30666	4.45323	gi|414865579|tpg|DAA44136.1| TPA: hypothetical protein ZEAMMB73_819602 [Zea mays]
Zm00001eb009070	81.3342	59.4388	65.0582	21.0745	20.7301	21.9345	52.214	76.1416	45.5637	29.6688	26.7045	23.9151	67.7881	62.9225	78.0566	28.9729	27.9462	30.4634	47.0734	54.3537	56.5107	21.5557	26.5978	30.816	gi|836022147|ref|XP_012704608.1| PREDICTED: chaperone protein DnaJ-like [Setaria italica]
Zm00001eb009080	0.67145	0.0327541	0.272514	0.139611	0.543411	0.644667	0.257154	0.570317	0.465932	0.20864	0.241119	0.0569355	0.480403	0.395353	0.355022	0.428074	0.291427	0.708901	0.592219	0.82817	0.626208	0.353159	0.265125	0.262939	gi|514820950|ref|XP_004985159.1| PREDICTED: cytochrome P450 94B3-like [Setaria italica] >gi|944227491|gb|KQK91895.1| hypothetical protein SETIT_035164mg [Setaria italica]
Zm00001eb009090	484.914	302.227	433.841	598.548	506.812	607.378	451.069	637.566	391.593	928.038	698.919	1077	665.04	680.525	604.491	761.606	876.457	740.055	307.513	278.455	203.629	329.481	362.08	204.131	gi|414865584|tpg|DAA44141.1| TPA: glutamine synthetase6 [Zea mays]
Zm00001eb009100	20.3651	18.4832	19.6469	22.587	20.4559	22.0419	17.4183	16.2467	18.0702	16.5688	17.7777	17.6957	18.392	17.3427	20.4116	16.9974	16.2759	15.9585	23.3819	19.3538	23.0851	21.9305	21.7976	21.8986	gi|670360799|ref|XP_008643607.1| PREDICTED: uncharacterized protein LOC100381815 isoform X1 [Zea mays]
Zm00001eb009110	15.7807	18.5466	18.4345	16.007	16.0226	15.0421	23.6066	22.3379	20.4757	19.488	17.6745	21.1242	20.4164	19.677	22.4272	19.0023	20.3351	18.485	20.189	19.4666	20.0075	19.9216	22.2453	19.9717	gi|670362613|ref|XP_008652854.1| PREDICTED: nuclear pore complex protein Nup155-like isoform X1 [Zea mays]
Zm00001eb009120	0.454859	0.326615	0.46706	0.435051	0.486841	0.296047	0.340566	0.43027	0.290384	0.238391	0.394468	0.195162	0.638726	1.02079	0.902065	0.483557	0.887953	0.44181	0.492121	0.165166	0.341489	0.48422	0.23605	0.538438	gi|992281838|gb|KXG39842.1| hypothetical protein SORBI_001G451200 [Sorghum bicolor]
Zm00001eb009130	5.38222	5.18658	5.16288	4.14512	3.91829	3.45392	6.21708	8.45376	6.2186	4.91637	4.36354	3.60628	6.37551	6.3562	6.42485	4.35762	6.15296	4.73452	4.31674	4.15901	3.93982	3.95451	4.24107	5.22576	gi|836020807|ref|XP_004985154.2| PREDICTED: probable UDP-3-O-[3-hydroxymyristoyl] N-acetylglucosamine deacetylase 2 [Setaria italica]
Zm00001eb009140	18.8582	21.2268	18.9358	18.5244	20.7059	19.6193	16.1624	16.1827	19.8917	13.6232	15.6808	16.1429	18.6084	18.3602	18.7091	18.0674	16.8919	16.4784	23.1142	21.0751	19.2963	20.4701	19.1762	19.5427	gi|242041701|ref|XP_002468245.1| hypothetical protein SORBIDRAFT_01g042400 [Sorghum bicolor] >gi|241922099|gb|EER95243.1| hypothetical protein SORBI_001G451000 [Sorghum bicolor]
Zm00001eb009150	5.73301	4.24693	4.41682	5.79971	5.13053	7.26112	2.58973	6.68819	3.67563	3.32684	4.36327	2.72357	8.62781	9.77602	8.83522	7.98215	7.33723	7.22416	5.17717	4.71227	4.04003	4.26789	3.71895	3.641	gi|413956502|gb|AFW89151.1| hypothetical protein ZEAMMB73_529909 [Zea mays]
Zm00001eb009160	18.351	22.4819	22.029	21.6417	22.8852	22.8798	18.413	19.5774	20.8836	19.3075	19.8849	19.9547	33.2155	39.3197	28.1994	27.6804	25.9516	26.5968	38.7015	38.8173	45.5267	37.7801	37.9485	42.1277	gi|514820934|ref|XP_004985151.1| PREDICTED: alpha,alpha-trehalose-phosphate synthase [UDP-forming] 6-like [Setaria italica] >gi|944227477|gb|KQK91881.1| hypothetical protein SETIT_034211mg [Setaria italica]
Zm00001eb009170	8.57189	8.72112	8.56808	11.4604	11.6881	11.2124	7.27323	7.10774	7.6822	7.24599	7.07347	7.04056	7.07815	7.66766	8.62222	8.02472	7.08821	6.03951	8.414	10.18	10.5857	8.95722	7.49371	7.59005	gi|414865603|tpg|DAA44160.1| TPA: heat shock factor protein HSF8 [Zea mays]
Zm00001eb009210	0	0	0	0	0	0	0	0	0	0	0	0	0	0	0	0	0	0	0	0	0	0	0	0	gi|670410912|ref|XP_008646569.1| PREDICTED: uncharacterized protein LOC103628067 [Zea mays]
Zm00001eb009230	0	0	0.177134	0	0.176609	0	0.16715	0.468261	0	0	0	0.148032	0	0	0	0.278248	0.33676	0.175537	0	0	0	0	0.19695	0.195326	gi|194697988|gb|ACF83078.1| unknown [Zea mays]
Zm00001eb009240	4.37324	4.38622	5.25753	4.91162	5.1263	5.15977	6.16499	7.25581	6.62724	6.8271	7.354	6.88139	6.97845	7.8197	6.75634	7.52998	7.86401	7.66196	11.5002	10.1129	9.46066	10.2201	10.4878	7.67314	gi|514777518|ref|XP_004968818.1| PREDICTED: sec-independent protein translocase protein TATC, chloroplastic isoform X2 [Setaria italica] >gi|944240986|gb|KQL05294.1| hypothetical protein SETIT_001996mg [Setaria italica] >gi|944240987|gb|KQL05295.1| hypothetical protein SETIT_001996mg [Setaria italica]
Zm00001eb009250	11.0933	16.1441	12.9911	7.88077	8.97791	5.97939	18.1448	14.0097	15.7378	19.1023	19.4616	12.6988	12.6991	12.2082	20.3787	24.0534	25.233	20.7284	25.6384	16.8295	14.1177	24.9432	20.3889	21.8757	gi|414865611|tpg|DAA44168.1| TPA: putative MAP kinase family protein [Zea mays]
Zm00001eb009260	0.95491	0.357125	0.278558	0.380553	0.64804	0.832376	1.13904	0.572738	0.0846694	0.568712	1.06802	1.08637	0.436495	0.615803	1.04216	0.583423	0.617846	0	0.896819	1.62535	1.17351	0.385057	0.41296	0.409555	gi|414865613|tpg|DAA44170.1| TPA: cyclin superfamily protein, putative [Zea mays]
Zm00001eb009270	1.62901	1.65635	1.2474	1.27811	1.30293	1.24248	1.23314	1.20387	1.02914	0.667002	1.15625	0.397129	1.28449	0.64016	1.66674	0.886422	1.18575	0.76524	2.52436	1.73296	2.25217	1.10849	1.05672	0.655006	gi|414865613|tpg|DAA44170.1| TPA: cyclin superfamily protein, putative [Zea mays]
Zm00001eb009280	3.49288	2.93917	2.03783	2.92318	2.03178	3.24766	2.30755	1.97526	2.22988	4.36852	1.80306	4.93878	2.87392	1.18256	1.96047	2.08071	5.42392	1.41362	2.36189	1.5854	0.468271	4.2254	4.07844	3.14596	gi|474136857|gb|EMS56383.1| hypothetical protein TRIUR3_24454 [Triticum urartu]
Zm00001eb009290	3.81261	4.21651	3.01878	2.6047	3.7702	3.32338	3.53829	2.96809	2.5499	3.24381	2.83969	2.73526	2.9876	3.47728	3.33727	4.76695	5.07463	4.06223	2.5474	1.91593	2.59218	2.20726	2.15522	2.17249	gi|514820926|ref|XP_004985147.1| PREDICTED: pentatricopeptide repeat-containing protein At5g47360-like [Setaria italica]
Zm00001eb009300	0	0	0.0361121	0	0	0	0	0	0	0	0	0	0	0	0	0	0	0	0.104637	0	0	0	0	0	gi|514820950|ref|XP_004985159.1| PREDICTED: cytochrome P450 94B3-like [Setaria italica] >gi|944227491|gb|KQK91895.1| hypothetical protein SETIT_035164mg [Setaria italica]
Zm00001eb009310	25.7474	27.5616	27.6669	26.674	24.3059	20.8796	28.3097	22.9773	20.5853	24.6691	25.5496	23.5824	22.5212	22.3556	22.0275	19.3304	22.5886	18.2082	25.8614	25.2342	33.1529	22.4584	21.7032	21.2903	gi|218192369|gb|EEC74796.1| hypothetical protein OsI_10589 [Oryza sativa Indica Group]
Zm00001eb009320	1.82897	1.04502	1.97604	3.38121	2.60063	3.40506	1.43579	2.62928	3.47765	2.60215	2.58762	2.93947	3.13977	3.94794	3.02581	3.08851	2.29162	2.89817	4.71415	3.8241	2.17955	4.17923	4.3942	3.2031	gi|242041687|ref|XP_002468238.1| hypothetical protein SORBIDRAFT_01g042280 [Sorghum bicolor] >gi|241922092|gb|EER95236.1| hypothetical protein SORBI_001G449800 [Sorghum bicolor]
Zm00001eb009340	0	0.106508	0	0	0	0	0.104524	0	0	0	0.032669	0	0	0	0.029601	0	0	0	0	0	0	0	0	0	gi|242041685|ref|XP_002468237.1| hypothetical protein SORBIDRAFT_01g042270 [Sorghum bicolor] >gi|241922091|gb|EER95235.1| hypothetical protein SORBI_001G449700 [Sorghum bicolor]
Zm00001eb009360	4.98193	3.33982	6.22321	6.47524	7.5515	6.96747	6.00899	7.43919	7.14842	6.05726	7.27765	7.70037	6.2592	7.27869	6.07206	7.06647	7.33723	8.31841	2.65589	4.08154	3.51963	7.70222	6.57073	6.80914	gi|242036443|ref|XP_002465616.1| hypothetical protein SORBIDRAFT_01g042250 [Sorghum bicolor] >gi|241919470|gb|EER92614.1| hypothetical protein SORBI_001G449500 [Sorghum bicolor]
Zm00001eb009370	9.53065	7.63484	9.25251	10.5285	9.69074	11.1655	11.5433	11.2105	13.3857	10.5803	12.457	10.3346	12.5886	11.7453	10.0567	11.4072	10.8883	12.2328	14.3071	10.7066	13.4927	13.3049	12.4391	12.9251	gi|357120307|ref|XP_003561869.1| PREDICTED: probable E3 ubiquitin-protein ligase ARI2 [Brachypodium distachyon] >gi|944087423|gb|KQK22775.1| hypothetical protein BRADI_1g69300 [Brachypodium distachyon]
Zm00001eb009380	0.409302	0.405197	0.955186	1.12262	0.616227	0.783519	0.318122	0.4456	0.0512355	0.143392	0.472286	0.446084	1.47915	1.23436	0.698205	0.639891	1.17503	0.835213	1.30245	1.52995	2.00124	1.54367	1.2807	0.712516	gi|413956471|gb|AFW89120.1| putative lysM-domain receptor-like protein kinase family protein [Zea mays]
Zm00001eb009390	0	0	0	0	0	0	0	0	0	0	0	0	0	0	0	0	0	0	0	0	0	0	0	0	gi|514820898|ref|XP_004985133.1| PREDICTED: pathogenesis-related protein 5-like [Setaria italica] >gi|944227453|gb|KQK91857.1| hypothetical protein SETIT_040201mg [Setaria italica]
Zm00001eb009400	0.0424709	0.285905	0.049557	0.15233	0.0494099	0	0.327345	0.174674	0.0903789	0.0505885	0.350782	0.0414151	0.0465929	0.082166	0.0397298	0.0389228	0	0	0.143594	0	0.227753	0	0.0551008	0.109293	gi|670362651|ref|XP_008652994.1| PREDICTED: uncharacterized protein LOC103633091 [Zea mays] >gi|414865625|tpg|DAA44182.1| TPA: hypothetical protein ZEAMMB73_699944 [Zea mays]
Zm00001eb009410	0	0	0	0	0	0	0	0	0	0	0	0	0	0	0	0	0	0	0	0	0	0	0	0	gi|224032043|gb|ACN35097.1| unknown [Zea mays]
Zm00001eb009420	0	0	0	0	0	0	0	0	0	0	0	0	0	0	0	0	0	0	0	0	0	0	0	0	gi|414588526|tpg|DAA39097.1| TPA: hypothetical protein ZEAMMB73_889189 [Zea mays]
Zm00001eb009430	9.41525	11.7095	8.93789	12.5539	12.9215	12.4266	20.3824	19.1646	21.0546	25.471	24.0541	33.8615	16.9817	15.4983	17.9138	21.8496	22.975	20.9992	26.5814	17.3838	17.9282	18.1465	19.6271	18.1101	gi|514820892|ref|XP_004985130.1| PREDICTED: heptahelical transmembrane protein ADIPOR3 [Setaria italica] >gi|944227451|gb|KQK91855.1| hypothetical protein SETIT_035900mg [Setaria italica]
Zm00001eb009460	0.0335436	0.0752694	0.0587103	0.0200518	0	0	0	0	0.0892267	0.0599323	0	0	0	0.0324474	0.0470681	0.122965	0.0744115	0.058181	0.0567054	0	0	0	0	0.12948	gi|413956465|gb|AFW89114.1| hypothetical protein ZEAMMB73_312607 [Zea mays]
Zm00001eb009470	0	0	0	0	0	0	0	0	0	0	0	0	0	0	0	0	0	0	0	0	0	0	0	0	gi|224033475|gb|ACN35813.1| unknown [Zea mays]
Zm00001eb009480	13.857	16.3525	14.5667	15.9327	15.4675	15.017	18.5909	17.3604	18.7289	20.0743	20.2994	18.321	19.0366	19.2006	22.5387	17.6762	18.4854	16.7811	27.435	22.7715	25.0208	21.7467	24.0919	26.0215	gi|357113292|ref|XP_003558438.1| PREDICTED: F-box protein SKIP22-like [Brachypodium distachyon]
Zm00001eb009490	2.43606	3.22453	1.94823	2.74885	2.67485	2.16323	1.98911	2.44846	1.57267	2.05399	1.4412	2.32212	4.14386	3.65382	3.40545	2.60882	2.15554	1.99397	2.22103	3.1991	2.82554	2.94694	2.5568	2.21875	gi|670360732|ref|XP_008681576.1| PREDICTED: putative HLH DNA-binding domain superfamily protein isoform X1 [Zea mays]
Zm00001eb009500	4.7215	5.29736	4.95215	4.50321	4.4437	6.10409	5.66602	5.23646	5.08017	6.06627	5.36749	5.74222	4.01576	5.23433	5.11155	5.54252	5.29582	4.78481	5.38092	7.46457	8.96134	6.16091	5.09317	6.27984	gi|514820878|ref|XP_004985123.1| PREDICTED: uncharacterized protein LOC101777997 [Setaria italica]
Zm00001eb009510	2.6173	2.63743	2.62983	2.14405	2.22731	1.4928	1.49429	0.498353	0.954065	1.01032	1.15092	1.58333	1.51542	0.609501	1.02016	1.5991	1.37089	1.96159	0.464305	0.824983	0.552322	0.498383	0.88035	0.592455	gi|414865644|tpg|DAA44201.1| TPA: hypothetical protein ZEAMMB73_646138 [Zea mays]
Zm00001eb009520	0	0	0	0	0	0	0	0	0	0	0	0	0	0	0	0	0	0	0	0	0	0	0	0	gi|694136725|ref|YP_009072633.1| ribosomal protein S7 (plastid) [Aristida purpurea] >gi|694136740|ref|YP_009072648.1| ribosomal protein S7 (plastid) [Aristida purpurea] >gi|686985551|gb|AIQ79075.1| ribosomal protein S7 (plastid) [Aristida purpurea] >gi|686985566|gb|AIQ79090.1| ribosomal protein S7 (plastid) [Aristida purpurea]
Zm00001eb009530	0	0	0	0	0	0	0	0	0	0	0	0	0	0	0	0	0	0	0	0	0	0	0	0	gi|976927429|gb|KVI11155.1| NADH:ubiquinone/plastoquinone oxidoreductase [Cynara cardunculus var. scolymus]
Zm00001eb009540	2.27983	4.07664	5.5144	0.65303	2.32078	2.12529	3.19013	5.68937	16.7782	2.40442	4.732	2.54737	3.88192	4.2958	7.48665	2.37231	2.58142	3.13052	5.16551	3.8266	1.81476	2.78668	5.63832	3.66677	gi|670359835|ref|XP_008674369.1| PREDICTED: branched-chain-amino-acid aminotransferase isoform X1 [Zea mays]
Zm00001eb009550	5.73055	6.88601	6.37014	5.43235	4.85219	6.77851	2.01614	3.41675	3.35535	3.02922	2.13548	3.73642	4.20355	3.47685	4.21878	4.6303	4.40045	4.15619	7.98693	9.54234	5.95516	5.00442	5.58702	4.62473	gi|242036429|ref|XP_002465609.1| hypothetical protein SORBIDRAFT_01g042030 [Sorghum bicolor] >gi|241919463|gb|EER92607.1| hypothetical protein SORBI_001G447400 [Sorghum bicolor]
Zm00001eb009560	0	0	0	0	0	0	0	0	0	0	0	0	0	0	0	0	0	0	0	0	0	0	0	0	gi|414886909|tpg|DAA62923.1| TPA: hypothetical protein ZEAMMB73_932989 [Zea mays]
Zm00001eb009570	5.6741	8.60206	7.42822	7.84269	6.11814	11.0983	3.47428	4.21194	3.18063	3.89032	3.91489	5.74897	5.01021	4.71223	11.9363	4.16006	6.63129	4.25672	9.51408	8.69994	6.23398	3.54922	10.9524	7.05147	gi|944227431|gb|KQK91835.1| hypothetical protein SETIT_035001mg [Setaria italica]
Zm00001eb009580	12.1278	20.0934	12.731	15.487	13.907	19.8043	11.2476	7.19581	10.3603	5.59192	6.9112	6.01911	8.77452	9.71314	8.94593	6.05527	9.83576	7.33855	21.1144	11.0489	11.6552	13.5143	11.5047	18.6808	gi|1002861080|ref|XP_006656251.2| PREDICTED: maf-like protein DDB_G0281937 [Oryza brachyantha]
Zm00001eb009590	0.179953	0	0	0.322718	0.209354	0	0	0	0.0957357	0.107174	0.0928931	0.175479	0	0.087036	0.0841693	0.164919	0.0997997	0.104042	0.405613	0	0.241252	0	0.116733	0.347312	gi|670440891|ref|XP_008660713.1| PREDICTED: uncharacterized protein LOC103639779 [Zea mays]
Zm00001eb009600	1.71215	2.37594	1.94524	2.66647	2.14914	2.72306	1.76118	1.76043	2.78056	2.41508	1.51181	2.7021	1.87832	1.80875	2.19173	1.09425	1.09947	0.677302	2.28505	1.53382	1.81214	1.41715	1.8998	2.26097	gi|514820856|ref|XP_004985113.1| PREDICTED: protein DETOXIFICATION 48-like isoform X2 [Setaria italica]
Zm00001eb009610	2.59053	0.666069	1.82624	1.355	1.25574	1.44268	1.84215	2.10867	2.06726	1.6714	2.17304	1.21044	1.77622	2.19264	1.8175	2.7698	2.3346	2.62106	1.21647	3.307	4.77534	3.13381	3.85103	1.94436	gi|414865661|tpg|DAA44218.1| TPA: putative HLH DNA-binding domain superfamily protein [Zea mays]
Zm00001eb009620	0.314917	0	0.244973	0.125501	0.122123	0	0.231165	0.215865	0.335075	0	0	0.102363	0.11516	0.710794	0.687383	0	0	0	0.354911	0.238231	0.14073	0	0	0	gi|194708300|gb|ACF88234.1| unknown [Zea mays] >gi|323388769|gb|ADX60189.1| TIFY transcription factor, partial [Zea mays] >gi|414590865|tpg|DAA41436.1| TPA: putative tify domain/CCT motif transcription factor family protein [Zea mays] >gi|1026736844|gb|AND66100.1| TIFY16 [Zea mays]
Zm00001eb009630	0.580435	0.607813	0.677279	0.462633	0.990394	0.809527	0.639102	0.596803	0.370553	0.507009	0.11985	0.641473	0.551867	0.935779	0.470578	0.035463	0.300443	0.760662	0.30527	0.878185	0.778156	1.07665	1.05426	0.49789	gi|414865661|tpg|DAA44218.1| TPA: putative HLH DNA-binding domain superfamily protein [Zea mays]
Zm00001eb009640	17.0458	16.1931	16.0838	13.6701	17.301	15.6942	13.8448	15.1283	16.9427	13.0346	13.3618	15.0488	16.507	18.9655	14.6005	17.5183	12.3711	17.2568	12.9652	15.8401	17.1863	20.2388	21.2048	20.5561	gi|514820854|ref|XP_004985112.1| PREDICTED: leucine-rich repeat receptor-like serine/threonine-protein kinase BAM2 [Setaria italica] >gi|944227420|gb|KQK91824.1| hypothetical protein SETIT_034070mg [Setaria italica]
Zm00001eb009650	0	0	0	0	0	0	0	0	0	0	0	0	0	0	0	0	0	0	0	0	0	0	0	0	gi|475409504|gb|EMT00897.1| hypothetical protein F775_32228 [Aegilops tauschii]
Zm00001eb009660	2.15389	1.98284	2.15883	2.01388	2.18454	1.6368	3.0101	3.0948	1.82166	2.79582	2.08117	1.99264	2.81735	2.72458	3.25481	1.67027	1.8071	2.17129	1.1826	1.78607	1.77698	1.67026	2.00625	2.16736	gi|242041639|ref|XP_002468214.1| hypothetical protein SORBIDRAFT_01g041910 [Sorghum bicolor] >gi|241922068|gb|EER95212.1| hypothetical protein SORBI_001G446000 [Sorghum bicolor]
Zm00001eb009670	0.519843	0.259221	0.26959	0.690564	0.940765	0.906275	0.41339	0.32664	0.245831	0.653603	0.387614	0.337947	0.285149	0.167619	0.378228	0.158805	0.352366	0.100185	0.32548	0.131085	0.19359	0.384306	0.149874	0.408756	gi|413921320|gb|AFW61252.1| hypothetical protein ZEAMMB73_336018 [Zea mays]
Zm00001eb009690	0.472124	0.74159	0.550897	0.564456	0.549262	0.768211	0.519844	0.0970875	0.502345	0.337418	0	0.552465	0.103589	0.274018	0.971639	0.346146	0.418936	0.327558	0	0.428588	0.25318	0.228455	0.122505	0.364484	gi|242076874|ref|XP_002448373.1| hypothetical protein SORBIDRAFT_06g026210 [Sorghum bicolor] >gi|241939556|gb|EES12701.1| hypothetical protein SORBI_006G188600 [Sorghum bicolor]
Zm00001eb009700	0	0	0	0	0	0	0	0	0	0	0	0	0	0	0	0	0	0	0	0	0	0	0	0	gi|125549441|gb|EAY95263.1| hypothetical protein OsI_17086 [Oryza sativa Indica Group]
Zm00001eb009710	0	0	0	0	0	0	0	0	0	0	0	0	0	0	0	0	0	0	0	0	0	0	0	0	gi|242076874|ref|XP_002448373.1| hypothetical protein SORBIDRAFT_06g026210 [Sorghum bicolor] >gi|241939556|gb|EES12701.1| hypothetical protein SORBI_006G188600 [Sorghum bicolor]
Zm00001eb009730	2.72821	1.77901	1.9318	1.56118	1.4649	1.62607	2.84991	3.71621	2.43144	1.24987	2.7685	0.932271	1.48371	1.57892	2.24675	0.854799	1.44837	0.970676	1.86584	2.01094	1.59431	1.21295	1.36135	1.23012	gi|670357849|ref|XP_008668006.1| PREDICTED: uncharacterized protein LOC100191562 isoform X1 [Zea mays] >gi|414865684|tpg|DAA44241.1| TPA: putative cytochrome P450 superfamily protein [Zea mays]
Zm00001eb009750	0	0	0	0	0	0	0	0	0	0	0	0	0	0	0	0	0	0	0	0	0	0	0	0	gi|414867162|tpg|DAA45719.1| TPA: hypothetical protein ZEAMMB73_834557 [Zea mays]
Zm00001eb009760	0	0	0.115716	0	0	0	0	0	0	0	0	0	0	0	0	0	0	0	0	0	0	0	0	0	gi|414867162|tpg|DAA45719.1| TPA: hypothetical protein ZEAMMB73_834557 [Zea mays]
Zm00001eb009770	2.97884	2.1724	3.04136	4.18464	3.03234	3.98144	4.34589	3.98169	5.07122	3.99172	5.53573	3.48574	3.18625	4.39428	2.50793	2.66173	2.39544	4.65009	3.18929	3.6337	2.89533	5.49542	3.3816	3.16207	gi|944087377|gb|KQK22729.1| hypothetical protein BRADI_1g69030 [Brachypodium distachyon]
Zm00001eb009780	8.59007	5.15924	7.19143	8.78103	9.13907	7.97956	8.22766	8.33979	10.7029	6.69449	7.31902	5.20029	7.35685	6.42508	6.09397	7.2286	5.59632	5.3911	9.24914	8.00811	6.42167	4.75153	6.13159	4.68404	gi|514808280|ref|XP_004978982.1| PREDICTED: glucan endo-1,3-beta-glucosidase 7-like [Setaria italica] >gi|944229697|gb|KQK94083.1| hypothetical protein SETIT_026379mg [Setaria italica]
Zm00001eb009800	0.179106	0.334917	0.23221	0.19034	0.138912	0.231293	0.10956	0.204618	0.232919	0.118522	0.0205458	0.0776237	0.0654963	0.211753	0.167546	0.273572	0.309027	0.253128	0.269136	0.293565	0.240117	0.28889	0.180731	0.409693	gi|992319571|ref|NP_001142115.2| uncharacterized protein LOC100274279 [Zea mays] >gi|238008154|gb|ACR35112.1| unknown [Zea mays] >gi|413920308|gb|AFW60240.1| LOW QUALITY PROTEIN: sodium/hydrogen exchanger [Zea mays]
Zm00001eb009810	41.4525	35.6943	38.4621	46.9935	41.7426	43.43	46.8445	41.46	33.2897	39.9129	41.8051	35.9246	44.4844	44.5775	39.464	36.2643	43.0549	35.808	37.6791	35.481	38.5881	35.389	34.8761	36.817	gi|992281814|gb|KXG39821.1| hypothetical protein SORBI_001G445500 [Sorghum bicolor]
Zm00001eb009820	0	0	0.170574	0	0	0	0.160959	0.300612	0.777705	0	0	0	0.160372	0	0.273498	0.535885	0.324287	0.169036	0.164749	0	0.39196	0	0.379311	0	gi|242073054|ref|XP_002446463.1| hypothetical protein SORBIDRAFT_06g016400 [Sorghum bicolor]
Zm00001eb009830	0	0	0	0	0	0	0	0	0	0	0	0	0	0	0	0	0	0	0	0	0	0	0.2535	0	gi|992271543|gb|KXG31733.1| hypothetical protein SORBI_003G048100, partial [Sorghum bicolor]
Zm00001eb009840	0.116774	0	0	0.139611	0	0	0	0	0.124249	0.139093	0	0	0	0	0.218475	0.214037	0	0.135029	0.131604	0	0	0.141264	0	0	gi|223975451|gb|ACN31913.1| unknown [Zea mays] >gi|414879618|tpg|DAA56749.1| TPA: hypothetical protein ZEAMMB73_597164 [Zea mays]
Zm00001eb009850	0.392082	0.263941	0.579499	0.531261	0.608189	0.972147	0.690738	0.591269	0.0834359	1.08972	0.971502	1.14701	0.172054	0.404554	0.464585	0.814475	0.985748	0.695175	0.147292	0.0296606	0.105128	0.379447	0.508679	0.201794	gi|1002847053|ref|XP_015690258.1| PREDICTED: proline-rich receptor-like protein kinase PERK4 isoform X1 [Oryza brachyantha] >gi|1002847055|ref|XP_015690259.1| PREDICTED: proline-rich receptor-like protein kinase PERK4 isoform X2 [Oryza brachyantha]
Zm00001eb009860	0	0	0	0	0	0	0	0	0	0	0	0	0	0	0	0	0	0	0	0	0	0	0	0	gi|238008794|gb|ACR35432.1| unknown [Zea mays]
Zm00001eb009870	0.598024	0.4129	1.44928	0.989969	0.642214	0.908909	2.07671	1.75006	2.30048	1.80821	2.04221	2.33263	1.6654	1.86894	1.72132	1.85499	2.24507	1.38302	2.95511	3.75839	3.02193	2.22597	2.50664	2.95949	gi|242041635|ref|XP_002468212.1| hypothetical protein SORBIDRAFT_01g041840 [Sorghum bicolor] >gi|241922066|gb|EER95210.1| hypothetical protein SORBI_001G445200 [Sorghum bicolor]
Zm00001eb009880	25.3456	28.5542	28.4765	23.4276	25.4381	27.8086	25.1775	26.6899	29.1769	25.8669	26.1518	29.5363	27.953	29.0827	38.4359	30.0994	23.5571	27.7361	39.1857	32.0822	38.024	33.4615	34.0648	35.8402	gi|670440084|ref|XP_008660360.1| PREDICTED: uncharacterized protein LOC103639389 isoform X1 [Zea mays]
Zm00001eb009890	16.7563	7.1637	10.7024	13.995	17.411	18.6896	4.98445	9.257	12.473	6.82065	9.24267	8.25222	4.78095	10.1795	8.51688	9.59777	8.48722	9.60973	10.5653	9.83279	13.474	11.1773	9.81772	7.88939	gi|514820811|ref|XP_004985091.1| PREDICTED: metal tolerance protein 4 [Setaria italica] >gi|944227399|gb|KQK91803.1| hypothetical protein SETIT_035975mg [Setaria italica]
Zm00001eb009900	118.076	94.0144	157.1	124.416	125.513	101.831	163.55	135.358	119.565	140.645	144.318	143.332	129.05	133.611	115.948	107.451	115.242	108.485	72.5905	96.7811	84.792	104.249	110.006	120.786	gi|944227396|gb|KQK91800.1| hypothetical protein SETIT_037316mg [Setaria italica]
Zm00001eb009910	0.976722	0.674368	1.13968	1.88634	0.786671	0.960542	0.330906	0.463507	0.47965	1.16341	0.465409	0.586118	0.247273	1.30819	0.491985	0.206567	0.500012	0.347511	0.254023	1.19357	0.906532	0.363556	0.487377	0.0966716	NA
Zm00001eb009920	155.656	130.886	171.881	148.813	143.632	127.286	186.517	152.427	145.84	149.304	149.437	159.077	169.433	167.313	132.252	122.652	126.256	127.807	94.2781	105.166	105.016	129.064	120.503	128.955	gi|944227397|gb|KQK91801.1| hypothetical protein SETIT_037316mg [Setaria italica]
Zm00001eb009930	0	0	0	0	0	0	0	0.120542	0	0	0.0403457	0.190537	0.0428716	0	0.255897	0.0358141	0.216727	0.0903757	0.0880836	0	0	0	0	0	gi|514820805|ref|XP_004985088.1| PREDICTED: peroxidase A2-like [Setaria italica] >gi|944227395|gb|KQK91799.1| hypothetical protein SETIT_036487mg [Setaria italica]
Zm00001eb009940	0.0692044	0	0	0	0.120767	0.0804322	0.0380996	0.0355779	0.0368171	0	0	0	0	0	0.0971071	0	0	0	0	0	0.0927783	0.0418589	0.179569	0.044522	gi|944227392|gb|KQK91796.1| hypothetical protein SETIT_036119mg [Setaria italica]
Zm00001eb009950	3.0761	8.22633	2.45845	2.31744	4.16696	3.08542	1.8559	2.20966	3.40751	1.00385	0.435044	0.945089	13.4062	11.0463	17.7779	4.17075	1.30869	0.925788	18.0462	7.31581	7.28752	2.7017	4.20955	3.30734	gi|357120269|ref|XP_003561850.1| PREDICTED: peroxidase N-like [Brachypodium distachyon] >gi|944087353|gb|KQK22705.1| hypothetical protein BRADI_1g68887 [Brachypodium distachyon]
Zm00001eb009960	8.92187	9.2484	12.3907	12.2899	9.47699	12.4545	11.5855	10.8187	10.6796	9.24099	11.4138	8.03812	8.88348	11.3507	8.30071	8.30984	11.2405	8.91488	12.678	10.8942	12.8061	11.8488	10.3798	12.665	gi|670362699|ref|XP_008653205.1| PREDICTED: glucose-induced degradation protein 8 homolog [Zea mays] >gi|414865722|tpg|DAA44279.1| TPA: hypothetical protein ZEAMMB73_454016 [Zea mays]
Zm00001eb009970	0	0	0	0	0	0	0	0	0	0	0	0	0	0	0	0	0	0	0.385684	0	0	0	0	0	NA
Zm00001eb009980	8.16328	6.13678	6.76713	9.39827	7.67436	7.82655	8.3831	8.22391	8.89053	7.20263	9.05221	8.09436	11.3377	9.67788	8.51064	7.65764	8.4448	8.23168	7.00069	7.36061	6.81699	8.41226	8.34432	6.71944	gi|514820778|ref|XP_004985075.1| PREDICTED: protein NRT1/ PTR FAMILY 8.3-like isoform X1 [Setaria italica]
Zm00001eb009990	4.19559	3.90096	3.39973	4.71421	7.00525	7.83366	2.80173	4.05426	4.50548	3.97949	4.37171	3.21999	5.66825	6.8205	6.6322	6.88911	5.75243	5.83973	10.9017	10.205	7.00493	12.3597	11.4913	11.3216	gi|414865726|tpg|DAA44283.1| TPA: hypothetical protein ZEAMMB73_649598 [Zea mays]
Zm00001eb010000	0	0	0	0	0	0	0	0	0	0	0	0	0	0	0	0	0	0	0	0	0	0	0	0	gi|475606120|gb|EMT26291.1| hypothetical protein F775_01458 [Aegilops tauschii]
Zm00001eb010010	0	0.0805155	0	0.0857973	0	0.0834058	0.0790163	0.147573	0.0763564	0	0.0740893	0.139958	0	0	0	0	0	0.248944	0	0	0	0.0868129	0.0931037	0.092336	gi|944227373|gb|KQK91777.1| hypothetical protein SETIT_034409mg [Setaria italica]
Zm00001eb010020	6.47411	6.96792	10.2547	7.8453	6.74801	8.30756	11.6765	8.85548	8.72753	9.03749	8.22644	8.65561	10.5733	9.60634	7.12503	5.90641	8.31819	5.99572	5.67858	6.54858	6.91215	6.308	6.61308	6.70932	gi|670358925|ref|XP_008667788.1| PREDICTED: putative tetratricopeptide repeat domain containing family protein isoform X1 [Zea mays]
Zm00001eb010030	78.5792	84.0294	79.5584	80.7825	66.9067	72.1813	83.4207	79.6411	70.7219	74.8333	73.038	70.2042	91.8041	90.124	77.826	70.9279	75.9083	68.5086	79.7769	78.7624	89.563	69.8788	70.2448	69.8563	gi|242041617|ref|XP_002468203.1| hypothetical protein SORBIDRAFT_01g041650 [Sorghum bicolor] >gi|241922057|gb|EER95201.1| hypothetical protein SORBI_001G443200 [Sorghum bicolor]
Zm00001eb010040	316.83	121.887	197.231	299.899	371.626	400.566	97.424	161.936	140.829	95.716	150.851	91.8864	124.268	234.046	135.107	217.034	158.284	293.822	87.1074	142.32	137.938	115.752	87.8971	120.109	gi|242041615|ref|XP_002468202.1| hypothetical protein SORBIDRAFT_01g041640 [Sorghum bicolor] >gi|241922056|gb|EER95200.1| hypothetical protein SORBI_001G443100 [Sorghum bicolor]
Zm00001eb010050	1.25522	1.11491	1.61721	1.56322	1.8558	1.7324	1.46847	1.88214	1.22427	1.05905	1.21491	1.30051	2.09425	2.93431	3.13122	1.48587	1.45027	2.14692	2.03353	1.75075	2.55925	3.10019	3.05342	2.32166	gi|992281806|gb|KXG39813.1| hypothetical protein SORBI_001G443000 [Sorghum bicolor]
Zm00001eb010060	6.40421	5.89298	3.60196	3.24995	5.68172	4.76581	5.17449	4.07405	5.04933	3.56718	4.61401	4.49281	3.79088	4.63506	4.87029	3.37795	3.52615	2.71707	5.4521	5.85548	4.20022	5.96374	6.33612	6.16531	gi|1002255097|ref|XP_015631816.1| PREDICTED: protein OPI10 homolog [Oryza sativa Japonica Group] >gi|108707061|gb|ABF94856.1| expressed protein [Oryza sativa Japonica Group] >gi|937908244|dbj|BAS83164.1| Os03g0237500 [Oryza sativa Japonica Group]
Zm00001eb010070	8.15848	5.1305	8.57948	7.24927	6.18701	6.20435	9.64851	9.8177	6.02291	10.1737	8.31898	9.62538	11.8453	10.1717	8.36687	9.0646	9.04921	9.73668	7.35569	9.57771	9.15518	12.1602	10.1926	10.0567	gi|514820764|ref|XP_004985068.1| PREDICTED: 65-kDa microtubule-associated protein 6-like [Setaria italica] >gi|944227365|gb|KQK91769.1| hypothetical protein SETIT_034751mg [Setaria italica]
Zm00001eb010080	0	0.182487	0.28468	0.388916	0	0	0	0	0	0	0	0	0	0.157334	0.152152	0	0.0902036	0.0940379	0.091653	0.276845	0	0.29514	0.211018	0	NA
Zm00001eb010090	0	0	0	0	0	0	0	0	0	0	0	0	0.792079	0	0	0	0	0	0.271233	0	0	0	0	0	NA
Zm00001eb010100	1.55696	2.19477	2.00306	0.715942	1.39334	1.99516	1.58246	1.19039	0.637162	1.61678	1.93716	2.25792	3.54753	2.4329	1.97931	3.14647	3.71957	3.04675	3.37441	1.63083	2.62254	3.09084	3.88455	2.56835	gi|992281803|gb|EER95195.2| hypothetical protein SORBI_001G442700 [Sorghum bicolor]
Zm00001eb010110	7.03596	12.4296	6.95601	4.52716	3.66116	4.69833	2.00016	3.07789	3.10342	5.24179	3.32826	7.21034	8.16793	6.65754	7.89824	4.9944	5.02302	5.23654	18.1658	14.284	13.1029	17.673	18.489	15.3079	gi|992281801|gb|KXG39809.1| hypothetical protein SORBI_001G442500 [Sorghum bicolor]
Zm00001eb010130	8.02286	5.86696	5.43298	7.02261	6.5419	5.78618	1.38027	2.76197	1.60058	4.01023	2.81028	9.9539	3.45774	2.32128	4.62366	6.13812	5.68091	6.00523	1.53387	2.07274	1.44051	1.90642	2.50924	1.93554	gi|514820760|ref|XP_004985066.1| PREDICTED: purple acid phosphatase 17-like [Setaria italica] >gi|944227359|gb|KQK91763.1| hypothetical protein SETIT_036459mg [Setaria italica]
Zm00001eb010140	27.7915	32.9356	25.3537	39.8522	38.3964	48.1796	18.608	17.9406	11.1218	20.5875	17.3628	24.6929	43.7618	36.0656	29.7962	31.6549	37.6116	26.172	65.5793	42.4007	39.9066	44.1406	40.007	46.1723	gi|890826629|ref|NP_001140579.2| uncharacterized protein LOC100272649 precursor [Zea mays] >gi|195627014|gb|ACG35337.1| purple acid phosphatase 1 [Zea mays] >gi|414865750|tpg|DAA44307.1| TPA: purple acid phosphatase 1 [Zea mays]
Zm00001eb010150	22.5231	23.4893	27.4292	24.8024	20.9217	21.6575	30.8815	26.1937	24.6065	25.4667	24.9411	24.8111	22.8459	23.3531	24.3509	21.1506	23.468	22.5751	22.092	24.423	22.9604	22.9839	23.1255	22.751	gi|357113210|ref|XP_003558397.1| PREDICTED: uncharacterized protein LOC100828230 [Brachypodium distachyon] >gi|944087300|gb|KQK22652.1| hypothetical protein BRADI_1g68600 [Brachypodium distachyon]
Zm00001eb010160	38.6476	44.7663	41.6338	34.1591	30.8413	34.5952	30.1016	33.2994	34.4797	36.7862	36.0218	45.4835	36.6073	34.5146	43.849	43.9117	40.7942	43.0184	53.522	50.763	41.4552	56.9376	53.265	56.8416	gi|242041603|ref|XP_002468196.1| hypothetical protein SORBIDRAFT_01g041500 [Sorghum bicolor] >gi|241922050|gb|EER95194.1| hypothetical protein SORBI_001G441600 [Sorghum bicolor]
Zm00001eb010170	0.0868737	0.194938	0.456157	0.155795	0.202135	0.403872	0	0	0.0924344	0.206956	0.134535	0	0.238263	0.210087	0	0.19904	0.144537	0.100454	0.0979066	0.147868	0	0.315278	0.112708	0.111779	gi|514820744|ref|XP_004985058.1| PREDICTED: zinc finger protein 4-like [Setaria italica] >gi|944227350|gb|KQK91754.1| hypothetical protein SETIT_038797mg [Setaria italica]
Zm00001eb010180	0.45271	0	0.763017	0.541245	0.292597	0.350772	0.221541	0.206878	0.214084	0.239661	0.311591	0.441456	0.331099	0.778517	0.376438	0.460989	0.613721	0.814303	0.963719	0.684939	0.9441	0.608501	0.783115	0.582493	NA
Zm00001eb010190	14.8832	15.1022	15.834	16.7798	17.2194	16.8527	12.4714	11.5615	10.6543	13.2633	14.1793	15.6337	12.3058	13.5235	11.7984	11.3582	14.3535	14.4575	14.2142	11.766	17.0921	15.5553	14.7303	14.8905	gi|992281792|gb|KXG39800.1| hypothetical protein SORBI_001G441400 [Sorghum bicolor] >gi|992281793|gb|KXG39801.1| hypothetical protein SORBI_001G441400 [Sorghum bicolor] >gi|992281794|gb|KXG39802.1| hypothetical protein SORBI_001G441400 [Sorghum bicolor]
Zm00001eb010200	12.673	11.3921	14.5648	12.2307	13.8554	10.6475	16.2656	17.8187	14.2965	16.7776	17.6159	15.1125	19.3051	17.6498	17.7113	17.7013	17.4438	19.2005	11.4862	14.2072	13.5101	13.5299	15.5008	13.9977	gi|992281791|gb|KXG39799.1| hypothetical protein SORBI_001G441200 [Sorghum bicolor]
Zm00001eb010210	12.0878	11.9945	3.45033	1.8259	1.28531	1.47288	14.705	18.2755	16.8376	6.88947	5.87083	5.98873	1.06944	1.32016	3.73884	25.67	9.51504	17.9603	2.92968	2.50731	1.87321	6.52526	10.6236	3.51201	gi|242036367|ref|XP_002465578.1| hypothetical protein SORBIDRAFT_01g041450 [Sorghum bicolor] >gi|241919432|gb|EER92576.1| hypothetical protein SORBI_001G441100 [Sorghum bicolor]
Zm00001eb010220	0	0	0	0.0881479	0	0	0	0	0	0	0	0.287585	0	0	0	0	0.163557	0.0852548	0	0	0	0.0891913	0	0	gi|669031455|emb|CDM86445.1| unnamed protein product [Triticum aestivum]
Zm00001eb010230	91.987	89.0827	79.2034	80.2488	73.2243	81.3723	102.656	99.6575	94.0888	85.7794	103.419	78.2925	72.319	68.4138	66.1605	61.7184	65.3722	73.4488	91.6882	95.3457	98.2756	92.1221	83.4471	89.5125	gi|573924288|ref|XP_006649710.1| PREDICTED: uncharacterized protein LOC102721815 [Oryza brachyantha]
Zm00001eb010240	17.1508	19.1656	22.4938	19.4386	14.1267	14.9898	24.3984	15.3772	15.4018	15.3625	12.9613	15.3195	17.6864	21.1028	14.5037	14.3976	12.251	10.7092	8.27277	14.0123	13.06	12.2826	11.4815	13.064	gi|673921573|ref|NP_001288533.1| small nuclear ribonucleoprotein Sm D3-like [Zea mays] >gi|195657699|gb|ACG48317.1| small nuclear ribonucleoprotein Sm D3 [Zea mays] >gi|414865766|tpg|DAA44323.1| TPA: small nuclear ribonucleoprotein Sm D3 [Zea mays]
Zm00001eb010250	0	0.186065	0.193508	0	0	0	0	0	0	0	0	0	0	0	0	0	0.183945	0	0	0	0	0	0	0	gi|514786958|ref|XP_004971216.1| PREDICTED: S-formylglutathione hydrolase [Setaria italica]
Zm00001eb010260	0	0.109613	0	0	0	0	0	0	0	0	0	0	0	0.0945044	0	0	0	0	0	0	0	0	0.12675	0	gi|413923024|gb|AFW62956.1| hypothetical protein ZEAMMB73_744602 [Zea mays]
Zm00001eb010270	0	0	0	0	0	0	0	0	0	0	0	0	0	0	0	0	0	0	0	0	0	0	0	0	gi|670360914|ref|XP_008644342.1| PREDICTED: uncharacterized protein LOC100383056 isoform X1 [Zea mays] >gi|414871320|tpg|DAA49877.1| TPA: hypothetical protein ZEAMMB73_153639 [Zea mays]
Zm00001eb010280	13.2181	14.416	12.8601	10.9253	11.748	12.4016	11.6473	13.363	12.866	12.3141	11.9312	10.9273	12.9212	13.2147	11.7778	10.3712	10.0744	10.6735	15.6874	13.2393	13.9093	13.4442	13.1969	13.4207	gi|670362723|ref|XP_008653313.1| PREDICTED: TSL-kinase interacting protein 1-like [Zea mays]
Zm00001eb010290	0	0	0	0	0	0	0	0	0	0	0	0	0	0	0	0	0	0	0	0	0	0	0	0	gi|670418367|ref|XP_008649936.1| PREDICTED: ras-related protein Rab7-like [Zea mays] >gi|413946251|gb|AFW78900.1| hypothetical protein ZEAMMB73_911919 [Zea mays]
Zm00001eb010300	33.024	32.5428	43.1893	30.43	31.2371	25.2156	43.3521	40.6025	38.5773	40.0644	37.6123	36.0651	42.3632	50.537	40.155	36.8573	45.5769	38.1192	33.2468	40.2823	40.213	37.3075	37.593	40.6178	gi|670362729|ref|XP_008653339.1| PREDICTED: NHP2-like protein 1 [Zea mays] >gi|194698658|gb|ACF83413.1| unknown [Zea mays] >gi|195606330|gb|ACG24995.1| NHP2-like protein 1 [Zea mays] >gi|195637812|gb|ACG38374.1| NHP2-like protein 1 [Zea mays] >gi|195655917|gb|ACG47426.1| NHP2-like protein 1 [Zea mays] >gi|414865770|tpg|DAA44327.1| TPA: NHP2-like protein 1 [Zea mays] >gi|414865771|tpg|DAA44328.1| …
Zm00001eb010310	21.6644	25.3236	23.7439	17.3724	17.1428	20.6939	15.2911	17.9165	20.127	14.2085	12.3153	14.6541	15.4598	17.1385	20.0201	14.8976	14.9172	14.0976	25.4702	20.6022	23.1648	21.4331	22.569	18.8844	gi|242041593|ref|XP_002468191.1| hypothetical protein SORBIDRAFT_01g041410 [Sorghum bicolor] >gi|241922045|gb|EER95189.1| hypothetical protein SORBI_001G440600 [Sorghum bicolor]
Zm00001eb010320	20.6511	18.7216	17.5584	20.645	21.5242	23.6329	20.7788	20.2188	16.4984	18.5116	13.7528	15.5328	18.6926	20.0614	19.6809	14.7596	16.7688	13.753	27.583	24.993	24.6384	20.868	21.0772	22.105	gi|670361130|ref|XP_008645813.1| PREDICTED: uncharacterized protein LOC100384022 isoform X1 [Zea mays]
Zm00001eb010330	0.946226	1.29959	1.14217	0.799695	0.626331	0.796365	0.916123	1.20775	0.93736	0.932757	0.707411	0.890886	2.41618	2.03576	2.36551	1.15125	1.1762	0.980959	1.25026	1.57355	1.37791	1.06572	1.31228	0.881632	gi|836027474|ref|XP_004985045.2| PREDICTED: putative pentatricopeptide repeat-containing protein At3g49142 [Setaria italica]
Zm00001eb010340	20.2957	23.8884	13.5841	14.9859	27.8866	14.7278	12.8184	12.9233	33.0317	11.0035	13.3664	13.0936	13.9018	12.3907	14.1029	4.2173	9.63692	12.2306	14.6683	11.6125	14.088	12.6707	12.7869	13.6978	gi|194698026|gb|ACF83097.1| unknown [Zea mays] >gi|414865781|tpg|DAA44338.1| TPA: hypothetical protein ZEAMMB73_482074 [Zea mays]
Zm00001eb010350	0	0	0	0	0	0	0	0	0	0	0	0	0	0	0	0	0	0	0	0	0	0	0	0	gi|242082339|ref|XP_002445938.1| hypothetical protein SORBIDRAFT_07g028390 [Sorghum bicolor]
Zm00001eb010360	6.1123	6.89588	6.99343	6.19121	5.96529	8.01169	4.65498	5.46416	4.8054	4.46946	4.92565	4.83451	10.0397	10.3634	7.13139	6.19296	4.18077	5.20269	19.3071	17.8019	15.7515	11.728	11.5425	12.6052	gi|414865783|tpg|DAA44340.1| TPA: putative subtilase family protein [Zea mays]
Zm00001eb010370	71.3103	87.7111	82.7162	91.2327	80.1584	81.1997	72.8147	88.2454	97.3428	104.453	103.344	106.362	113.052	110.286	121.584	106.916	116.974	128.91	195.079	182.066	195.725	182.512	159.56	174.208	gi|670435831|ref|XP_008658517.1| PREDICTED: uncharacterized protein LOC100280108 isoform X1 [Zea mays] >gi|413956375|gb|AFW89024.1| actin-depolymerizing factor 5 [Zea mays]
Zm00001eb010380	0	0	0	0	0	0	0	0	0	0.116949	0	0	0	0	0.0918464	0.179961	0	0	0	0	0	0	0	0	gi|670443549|ref|XP_008662205.1| PREDICTED: uncharacterized protein LOC100383496 isoform X1 [Zea mays] >gi|413917057|gb|AFW56989.1| hypothetical protein ZEAMMB73_464797 [Zea mays]
Zm00001eb010390	0	0	0.137068	0	0	0.409582	0.258684	0.241563	0.249976	0.419764	0	0	0	0.454521	0	0.107656	0.130294	0	0	0	0.157484	0.284209	0	0	gi|242052311|ref|XP_002455301.1| hypothetical protein SORBIDRAFT_03g008050 [Sorghum bicolor]
Zm00001eb010400	78.0202	66.6573	81.0653	64.4791	62.8637	67.6082	91.5218	84.5431	83.051	70.9308	62.2622	64.5207	62.9846	71.2371	60.8637	53.8478	48.0853	55.7081	70.1799	69.6838	69.9932	68.3689	68.6287	63.1854	gi|125543079|gb|EAY89218.1| hypothetical protein OsI_10714 [Oryza sativa Indica Group]
Zm00001eb010410	20.326	19.1395	19.415	17.5492	21.122	20.9657	15.8025	19.3155	18.6971	17.4286	19.202	20.0027	25.6269	28.4881	29.2307	27.0971	21.458	21.1828	35.9785	29.5523	31.6611	30.9688	27.0669	31.6779	gi|992319563|ref|NP_001142259.2| uncharacterized protein LOC100274428 [Zea mays]
Zm00001eb010420	5.45206	4.36533	3.99053	5.65907	5.44907	3.25471	11.4059	10.1669	8.1742	10.8924	8.90374	9.18309	9.16212	7.43139	4.26561	6.72268	7.3942	6.7342	14.8026	8.99873	10.5984	8.21434	7.78072	9.18335	gi|514820696|ref|XP_004985034.1| PREDICTED: exoglucanase XynX-like [Setaria italica]
Zm00001eb010440	0.175616	0.566474	0.409833	0.236205	0.255385	0.280648	0.314219	0.361135	0.116785	0.444511	0.181309	0.214062	0.28899	0.424692	0.308028	0.281653	0.146092	0.380754	0.272138	0.149458	0.294297	0.584224	0.2848	0.169471	NA
Zm00001eb010450	81.189	91.7554	68.5298	92.3951	94.0865	143.033	13.8634	12.0124	10.919	14.8093	11.8172	12.0854	13.2066	10.7667	10.0798	6.47483	8.18663	7.07416	2.80238	8.73355	7.67261	6.63684	6.65691	5.43397	gi|944227307|gb|KQK91711.1| hypothetical protein SETIT_036351mg [Setaria italica]
Zm00001eb010460	5.91332	7.00756	4.90477	3.91818	4.11662	4.5542	3.29472	3.41851	3.48704	3.19647	2.28019	4.72421	4.19456	7.09841	4.39868	3.32994	2.66044	2.33416	8.67163	11.2642	13.6266	6.2054	5.63832	8.70859	gi|134026466|dbj|BAF49450.1| putative AUX1-like permease [Oryza sativa Indica Group] >gi|218192428|gb|EEC74855.1| hypothetical protein OsI_10723 [Oryza sativa Indica Group]
Zm00001eb010470	0.33128	0.318586	0.386552	0.169743	0	0.660046	0	0	0.050355	0.0563712	0	0	0.363432	0.412012	0.0885426	0.086744	0	0	0.373352	0.698125	0.126893	0.171752	0.184198	0.060893	gi|238014306|gb|ACR38188.1| unknown [Zea mays]
Zm00001eb010480	5.94225	13.701	12.9768	6.32222	8.75238	10.0744	4.32188	4.87664	4.35042	2.72731	3.77098	5.10343	16.9254	20.9356	14.2793	6.79479	6.77241	8.63625	35.1434	31.7347	21.6336	18.5317	10.9628	17.3258	gi|222624552|gb|EEE58684.1| hypothetical protein OsJ_10115 [Oryza sativa Japonica Group]
Zm00001eb010490	0.143584	0.161096	0.111693	0.228885	0.278405	0.389384	0.42159	0.442898	0.458324	0.570092	1.38356	0.420043	0.525065	0.648161	0.805902	0.219314	0.95556	0.498089	0.485457	0.380168	0.449154	0.521088	0.186283	0.615822	gi|226496683|ref|NP_001149570.1| proline-rich protein precursor [Zea mays] >gi|194700290|gb|ACF84229.1| unknown [Zea mays] >gi|195628122|gb|ACG35891.1| proline-rich protein [Zea mays] >gi|414865806|tpg|DAA44363.1| TPA: proline-rich protein [Zea mays]
Zm00001eb010500	5.26981	3.28658	2.52489	4.98049	4.09291	5.38913	7.26117	5.90274	5.34087	4.06781	4.5592	2.08136	3.05212	2.44913	4.36513	2.85996	2.36745	2.55319	0.895838	1.90419	1.34194	1.74511	1.45142	2.216	gi|992281773|gb|KXG39781.1| hypothetical protein SORBI_001G438100 [Sorghum bicolor]
Zm00001eb010530	0.631055	0.514925	0.669403	0.548704	0.600675	0	0.568504	0.294932	0.366245	0.683337	1.00688	0.671309	0.251746	0.388457	0.321997	0.105152	0.063632	0.331684	5.43097	2.60392	4.76847	1.94319	1.56301	1.91919	gi|242041573|ref|XP_002468181.1| hypothetical protein SORBIDRAFT_01g041180 [Sorghum bicolor] >gi|241922035|gb|EER95179.1| hypothetical protein SORBI_001G438000 [Sorghum bicolor]
Zm00001eb010540	0.04162	0.11674	0.194256	0.0995188	0.07263	0.0241862	0.114567	0.0213968	0.0442841	0.0743624	0.128908	0.060878	0.410935	0.281819	0.369872	0.553073	1.38492	0.649704	0.0234528	0.0236138	0.139494	0.0755226	0.0269984	0.0535516	gi|992281772|gb|KXG39780.1| hypothetical protein SORBI_001G437900 [Sorghum bicolor]
Zm00001eb010550	1.4883	1.93699	1.59768	2.17081	1.97386	1.69516	1.47485	2.01995	1.04515	1.31184	1.16777	1.77058	1.17557	1.29569	1.69854	1.55492	1.78285	1.23909	1.14057	1.38483	1.4765	1.83643	1.35162	2.68095	gi|992281770|gb|KXG39778.1| hypothetical protein SORBI_001G437800 [Sorghum bicolor]
Zm00001eb010560	87.1581	80.4787	71.0282	87.8126	92.9719	80.4235	50.3595	38.4143	38.6822	49.4901	51.4774	48.4353	40.6936	40.2525	39.3554	46.0222	48.1604	51.2233	26.5975	38.1045	46.1282	42.6551	32.2535	30.8574	gi|1002254055|ref|XP_015631279.1| PREDICTED: filament-like plant protein 4 [Oryza sativa Japonica Group] >gi|1002254057|ref|XP_015631280.1| PREDICTED: filament-like plant protein 4 [Oryza sativa Japonica Group] >gi|108707154|gb|ABF94949.1| expressed protein [Oryza sativa Japonica Group] >gi|113548015|dbj|BAF11458.1| Os03g0246500 [Oryza sativa Japonica Group] >gi|937908327|dbj|BAS83247.1| Os03g024…
Zm00001eb010570	1.22071	1.12502	0.864802	0.677597	0.811516	1.26675	0.576039	0.403435	0.834973	1.24631	0.810181	1.44544	0.813077	0.927786	0.978794	0.839047	1.78919	0.756181	0.884404	0.692589	0.818267	0.738357	0.848423	1.06581	gi|212723370|ref|NP_001132370.1| putative LOB domain-containing family protein [Zea mays] >gi|194694202|gb|ACF81185.1| unknown [Zea mays] >gi|413956346|gb|AFW88995.1| putative LOB domain-containing family protein [Zea mays] >gi|645168869|gb|AIB05953.1| LOB transcription factor, partial [synthetic construct]
Zm00001eb010590	4.76015	5.00693	6.36438	6.936	7.78765	6.68503	6.82458	7.8514	6.64762	8.9184	5.63116	7.4946	8.97557	6.66707	6.77218	6.31651	7.80978	7.62573	7.76763	8.77744	7.57822	7.55795	7.84831	8.2302	gi|226507671|ref|NP_001142341.1| uncharacterized protein LOC100274511 [Zea mays] >gi|194708290|gb|ACF88229.1| unknown [Zea mays] >gi|195628054|gb|ACG35857.1| ATP-dependent Clp protease ATP-binding subunit clpA [Zea mays] >gi|413956343|gb|AFW88992.1| ATP-dependent Clp protease ATP-binding subunit clpA [Zea mays]
Zm00001eb010600	3.2723	4.82722	3.32331	3.91225	5.28742	3.59191	4.13683	3.42688	3.61071	3.03158	3.50351	4.19551	3.85581	4.80667	6.68909	4.60946	3.29349	5.04513	8.127	8.6641	7.14916	7.25736	5.58193	7.25126	gi|670436587|ref|XP_008658950.1| PREDICTED: uncharacterized protein LOC100501154 isoform X1 [Zea mays]
Zm00001eb010610	10.9273	11.0206	10.9389	14.6349	18.5479	17.7316	3.6161	3.56095	3.20847	6.33012	8.96974	5.15314	3.79942	4.50533	4.74795	5.08929	7.18608	6.59394	3.53301	6.30141	5.68371	5.77877	2.16913	2.76589	gi|195639256|gb|ACG39096.1| ACR8 [Zea mays]
Zm00001eb010620	23.8677	23.1905	21.1218	29.2888	30.5715	31.8414	21.4751	18.1423	22.0429	16.1382	22.2342	15.2551	17.3697	20.1313	18.4218	17.9466	19.4139	15.7031	21.6079	19.4679	19.0087	20.5447	22.5036	19.2774	gi|74831819|emb|CAJ30214.1| autophagy protein 9 [Zea mays]
Zm00001eb010630	0	0	0	0	0	0	0	0	0	0	0	0	0	0	0	0	0	0	0	0	0.155631	0	0	0	NA
Zm00001eb010640	0.619088	0.548365	0.30416	0.93494	0.416979	0.79527	1.11219	1.27309	1.38677	0.310491	0.269119	0.254189	0.500444	0.693414	0.640094	0.716677	0.36141	0.113032	0.367217	0.40671	0.524195	0.039417	0.211366	0.167699	gi|125543118|gb|EAY89257.1| hypothetical protein OsI_10754 [Oryza sativa Indica Group]
Zm00001eb010650	0.636411	0.979242	1.1245	0.739132	0.825006	1.03553	1.08113	0.897403	1.10278	1.34283	1.12636	1.32984	1.99479	1.84684	1.47984	1.56643	2.01684	2.01846	1.47546	1.09355	1.29199	1.2318	1.46261	1.07621	gi|670362761|ref|XP_008653491.1| PREDICTED: pentatricopeptide repeat-containing protein At4g21065-like [Zea mays] >gi|414865824|tpg|DAA44381.1| TPA: hypothetical protein ZEAMMB73_039747 [Zea mays]
Zm00001eb010660	0	0	0	0	0	0	0	0	0	0	0	0	0	0	0	0	0	0	0	0	0.0446662	0	0	0.0428684	gi|226499770|ref|NP_001142601.1| uncharacterized protein LOC100274868 [Zea mays] >gi|195607182|gb|ACG25421.1| hypothetical protein [Zea mays]
Zm00001eb010680	3.87843	3.6699	5.77959	6.81571	6.36042	4.7249	5.1451	5.47721	6.86123	6.17818	6.89873	5.6958	6.20285	4.6105	7.38737	4.45373	5.96041	5.40328	7.37275	6.84007	7.45482	8.02694	6.85051	8.41737	gi|195637950|gb|ACG38443.1| immature colon carcinoma transcript 1 protein precursor [Zea mays]
Zm00001eb010690	10.4665	11.2686	9.21099	11.6286	10.5776	12.1236	12.6497	15.1822	13.9487	15.993	14.626	14.227	14.0726	13.6697	13.0876	12.7249	15.5962	14.9144	15.8468	12.7164	14.6932	13.642	13.8076	13.8298	gi|414865833|tpg|DAA44390.1| TPA: hypothetical protein ZEAMMB73_163995 [Zea mays]
Zm00001eb010700	63.8297	62.593	77.4686	57.511	55.135	65.4189	90.0258	69.4343	55.9527	75.7755	62.7399	63.2144	68.6196	76.0613	53.9189	55.367	56.9861	42.705	30.1538	43.7646	40.1629	47.001	49.3914	51.1816	gi|955723696|ref|XP_014661210.1| PREDICTED: 40S ribosomal protein S20-2-like [Setaria italica] >gi|944227273|gb|KQK91677.1| hypothetical protein SETIT_038035mg [Setaria italica]
Zm00001eb010710	4.30242	5.06408	5.79023	5.83808	4.60616	5.12315	7.70171	5.59073	4.85866	5.9422	5.99519	6.84658	6.71802	6.0257	4.88895	5.24925	5.41624	6.59263	3.68867	4.43282	5.62645	5.49208	5.44488	5.94338	gi|326518294|dbj|BAJ88176.1| predicted protein [Hordeum vulgare subsp. vulgare] >gi|326520531|dbj|BAK07524.1| predicted protein [Hordeum vulgare subsp. vulgare]
Zm00001eb010720	0	0.0579627	0	0	0	0	0.0568834	0.0531186	0	0	0	0	0	0.0499735	0.0483276	0	0	0	0.0582228	0	0	0	0.0670249	0	gi|670362767|ref|XP_008653526.1| PREDICTED: uncharacterized protein LOC103633600 isoform X1 [Zea mays]
Zm00001eb010730	96.3172	139.164	91.2916	23.9842	28.974	69.0088	48.1101	52.4471	68.3824	26.4014	14.2959	26.9339	39.9365	37.9826	33.3445	34.3487	8.90048	18.5859	52.138	51.7184	66.7117	19.5921	39.2305	31.6671	gi|955724305|ref|XP_014661326.1| PREDICTED: uncharacterized protein LOC101760823 [Setaria italica]
Zm00001eb010740	17.4812	13.6203	19.4826	19.1582	15.0792	20.5778	22.7028	25.5401	24.4028	19.7101	19.5133	23.2387	22.8659	24.2086	17.3663	22.0114	20.9227	24.7923	10.9873	12.97	12.0185	17.8487	23.3582	16.9656	gi|219362411|ref|NP_001137067.1| receptor expression-enhancing protein 3 [Zea mays] >gi|670435261|ref|XP_008658202.1| PREDICTED: uncharacterized LOC100217240 isoform X1 [Zea mays] >gi|670435263|ref|XP_008658203.1| PREDICTED: uncharacterized LOC100217240 isoform X1 [Zea mays] >gi|670435265|ref|XP_008658204.1| PREDICTED: uncharacterized LOC100217240 isoform X1 [Zea mays] >gi|194691588|gb|ACF79878.1…
Zm00001eb010750	0.341564	0.894186	0.265702	2.85854	2.38422	1.45559	0.626812	1.28772	1.09028	1.62739	0.470182	1.22127	1.37395	1.87228	0.532533	1.04343	1.38913	0.263306	0.513257	1.16275	0.915829	1.10186	0.59085	0.878968	gi|242047462|ref|XP_002461477.1| hypothetical protein SORBIDRAFT_02g003260 [Sorghum bicolor]
Zm00001eb010760	0	0.797901	2.48946	0.212561	0.206839	0	1.37033	2.19365	0	0.423546	0.734218	0.346742	1.56037	0.687924	1.33053	0.325876	0.197202	0	0.400741	2.42094	0.238354	1.50554	0.691987	0.22876	gi|414592055|tpg|DAA42626.1| TPA: hypothetical protein ZEAMMB73_497165 [Zea mays]
Zm00001eb010770	0	0	0	0	0	0	0	0	0	0	0	0	0	0	0	0	0	0	0.644463	1.03821	1.7377	0.645646	1.08811	0.784826	gi|992281754|gb|KXG39762.1| hypothetical protein SORBI_001G435500 [Sorghum bicolor] >gi|992281755|gb|KXG39763.1| hypothetical protein SORBI_001G435500 [Sorghum bicolor]
Zm00001eb010780	0.789392	1.0467	0.334945	0.600581	0.500927	1.00087	0.869179	0.516506	0.381782	0.940271	1.03725	0.489852	0.629823	0.763596	0.604183	0.460374	0.557185	0.248944	3.15419	2.68725	2.59762	2.6912	1.76897	1.66205	gi|670404985|ref|XP_008644161.1| PREDICTED: LOC100384475 isoform X2 [Zea mays] >gi|413937401|gb|AFW71952.1| cryptochrome 1 [Zea mays]
Zm00001eb010790	95.491	77.4204	87.4504	78.6014	84.4304	83.63	123.367	112.187	109.834	113.444	115.416	122.087	110.6	101.178	95.9149	102.789	97.3147	110.196	89.1819	91.2166	88.0099	90.4067	107.47	104.697	gi|944227264|gb|KQK91668.1| hypothetical protein SETIT_034269mg [Setaria italica]
Zm00001eb010800	0.0441659	0.0247763	0.0773022	0	0.0513819	0.0769971	0	0.0908226	0.046993	0.0263037	0	0	0	0.106807	0.123946	0	0	0.0255351	0.0746625	0.0250582	0.0296053	0.0801424	0.0572999	0.0568275	gi|514824839|ref|XP_004987077.1| PREDICTED: synaptotagmin-5-like [Setaria italica]
Zm00001eb010810	24.9292	29.5371	27.2289	28.0755	26.9535	23.7027	28.9221	26.6639	22.0553	27.5613	27.1492	24.981	27.0033	27.7117	24.3142	22.7294	24.4974	23.4455	24.3588	25.2515	31.2185	27.0511	25.9354	26.3671	gi|363543385|ref|NP_001241702.1| guanine-nucleotide-exchange protein [Zea mays] >gi|347349336|gb|AEO80320.1| guanine-nucleotide-exchange protein [Zea mays] >gi|414865857|tpg|DAA44414.1| TPA: hypothetical protein ZEAMMB73_331381 [Zea mays]
Zm00001eb010820	5.89907	6.57059	7.53173	5.7495	4.74931	7.22875	6.37764	5.45008	4.27541	5.01535	5.27385	6.39852	8.76949	8.20796	9.61712	7.44339	6.68535	7.29082	9.9242	7.3972	7.53603	8.29972	8.2911	6.65519	gi|670362777|ref|XP_008653576.1| PREDICTED: receptor-like serine/threonine-protein kinase At2g45590 [Zea mays] >gi|414865858|tpg|DAA44415.1| TPA: putative protein kinase superfamily protein [Zea mays]
Zm00001eb010830	0.791687	0.888245	0.401642	0.781903	0.96108	1.08015	0.758005	0.530877	0.476118	0.246001	0.533055	0.268524	0.566429	0.432852	0.611793	1.16719	0.496329	0.19901	0.504304	0.898353	0.876782	0.624598	0.401916	0.708625	NA
Zm00001eb010840	0	0	0	0	0	0	0	0	0	0	0	0	0	0	0	0	0	0	0	0	0	0	0	0	gi|944227259|gb|KQK91663.1| hypothetical protein SETIT_036079mg [Setaria italica]
Zm00001eb010850	1.44577	0.973264	0.590448	0	0	0	0.15919	0.148654	0.307663	0	0	0	0.555132	0.139853	0.20287	0	0	0	0.570285	0.738254	0.484566	0	0	0	gi|413948435|gb|AFW81084.1| hypothetical protein ZEAMMB73_434316 [Zea mays]
Zm00001eb010860	11.4429	12.2493	9.93342	11.8963	12.0262	12.4963	12.569	14.2096	15.4985	20.0499	18.4627	15.5786	13.2205	13.4217	17.0908	20.2139	17.5054	11.6656	12.2108	14.8351	14.0439	13.0402	13.9493	9.77999	gi|573924377|ref|XP_006649753.1| PREDICTED: long chain base biosynthesis protein 1a [Oryza brachyantha] >gi|1002846941|ref|XP_015690230.1| PREDICTED: long chain base biosynthesis protein 1a [Oryza brachyantha]
Zm00001eb010870	0	0	0	0	0	0	0	0	0	0	0	0	0	0	0	0	0	0	0	0	0	0	0	0	gi|226500016|ref|NP_001151505.1| protein binding protein [Zea mays] >gi|195647286|gb|ACG43111.1| protein binding protein [Zea mays]
Zm00001eb010890	1.77452	9.23076	3.95295	0.771474	2.62748	0.562478	0.532875	1.82456	0.514938	1.53723	1.3324	6.607	13.0963	3.58911	6.79088	5.47019	3.04185	3.17115	13.8174	8.05442	6.48816	2.53697	3.97657	5.18918	gi|670440020|ref|XP_008660333.1| PREDICTED: protein RADIALIS-like 3 [Zea mays] >gi|413956310|gb|AFW88959.1| putative homeodomain-like transcription factor superfamily protein [Zea mays]
Zm00001eb010900	21.1747	19.1325	22.0721	25.6195	23.4518	22.8053	34.8169	29.029	23.5214	25.8272	27.4576	25.1083	28.5572	28.7304	26.939	27.0645	32.1608	25.3663	24.5639	26.3663	23.1643	23.088	23.5157	27.4267	gi|242036303|ref|XP_002465546.1| hypothetical protein SORBIDRAFT_01g040900 [Sorghum bicolor] >gi|241919400|gb|EER92544.1| hypothetical protein SORBI_001G434700 [Sorghum bicolor]
Zm00001eb010910	1.19146	0.923015	0.926837	1.56014	2.24421	1.38477	3.21725	1.48757	1.75067	2.66943	3.04593	2.18537	1.18262	0.71347	0.769583	3.35378	2.13964	3.08347	0.479564	0.804757	0.798663	1.75019	1.43537	1.46003	gi|670362787|ref|XP_008653608.1| PREDICTED: serine/threonine-protein kinase WAG1-like [Zea mays] >gi|414865864|tpg|DAA44421.1| TPA: putative protein kinase superfamily protein [Zea mays]
Zm00001eb010940	0	0	0	0	0	0	0	0	0	0	0	0	0	0	0	0	0	0	0	0	0	0	0	0	gi|672156622|ref|XP_008798000.1| PREDICTED: ADP-ribosylation factor 1-like 2 isoform X1 [Phoenix dactylifera]
Zm00001eb010950	33.2873	34.5302	31.3753	18.4945	21.5772	18.5438	28.9825	32.2273	31.1523	18.5224	21.364	19.5469	31.9866	27.8514	32.3891	23.2324	18.4608	23.6939	26.7441	28.9035	31.1081	17.5377	18.7561	17.8198	gi|326492247|dbj|BAK01907.1| predicted protein [Hordeum vulgare subsp. vulgare] >gi|474114019|gb|EMS55770.1| hypothetical protein TRIUR3_05739 [Triticum urartu]
Zm00001eb010960	0.0267168	0.0299753	0	0	0	0	0.0882515	0	0	0	0	0	0.0293098	0	0	0	0	0	0.150549	0.0303164	0.0716353	0	0.0346618	0	gi|226506752|ref|NP_001144048.1| uncharacterized protein LOC100276872 [Zea mays] >gi|195636072|gb|ACG37504.1| hypothetical protein [Zea mays]
Zm00001eb010980	6.28925	6.88209	10.1019	8.21544	7.13615	9.52056	9.01951	8.66205	8.1789	10.5896	11.7838	9.95651	10.7328	11.1535	8.35291	7.47165	9.81793	7.67645	7.08799	6.96041	6.08951	8.17179	9.01579	8.14222	gi|242036295|ref|XP_002465542.1| hypothetical protein SORBIDRAFT_01g040840 [Sorghum bicolor] >gi|241919396|gb|EER92540.1| hypothetical protein SORBI_001G434200 [Sorghum bicolor]
Zm00001eb010990	0	0	0	0	0	0	0	0.0161384	0	0.0186957	0	0	0	0.0151828	0	0	0	0	0	0.0178105	0.0210424	0	0	0.0201954	gi|1002248476|ref|XP_015628423.1| PREDICTED: probable disease resistance protein At1g61300 [Oryza sativa Japonica Group] >gi|108707220|gb|ABF95015.1| NB-ARC domain containing protein, expressed [Oryza sativa Japonica Group] >gi|215769158|dbj|BAH01387.1| unnamed protein product [Oryza sativa Japonica Group] >gi|937908388|dbj|BAS83308.1| Os03g0254000 [Oryza sativa Japonica Group]
Zm00001eb011000	13.1479	11.7427	11.4226	14.5986	10.7223	11.8314	4.61536	6.98684	7.09168	5.92321	6.74672	8.42886	14.6239	16.924	12.8838	11.4768	9.00988	15.1731	15.5512	15.2443	13.473	12.2517	13.1058	10.8537	gi|1002247935|ref|XP_015628140.1| PREDICTED: patatin-like protein 6 [Oryza sativa Japonica Group] >gi|108707225|gb|ABF95020.1| Patatin-like phospholipase family protein, expressed [Oryza sativa Japonica Group] >gi|113548057|dbj|BAF11500.1| Os03g0254400 [Oryza sativa Japonica Group]
Zm00001eb011010	49.6823	60.2606	55.9146	46.6757	52.2756	47.5581	49.6458	49.694	45.3869	46.8092	46.8557	45.2601	49.8316	52.1041	47.186	42.0647	42.775	41.781	63.8085	56.3323	63.1559	57.6265	54.6572	60.2331	gi|514820570|ref|XP_004984972.1| PREDICTED: topless-related protein 1-like isoform X1 [Setaria italica] >gi|514820572|ref|XP_004984973.1| PREDICTED: topless-related protein 1-like isoform X1 [Setaria italica]
Zm00001eb011020	102.33	89.5478	99.7136	83.4192	80.8963	78.1691	84.8762	92.4956	99.5785	72.7921	67.3865	68.2975	61.7248	67.4424	58.6296	59.0894	55.5315	50.3875	68.0071	69.8864	72.873	66.6216	61.8608	61.5894	gi|514820568|ref|XP_004984971.1| PREDICTED: chorismate synthase 2, chloroplastic [Setaria italica] >gi|944227239|gb|KQK91643.1| hypothetical protein SETIT_035737mg [Setaria italica]
Zm00001eb011030	0.0587928	0	0.0686022	0.210872	0	0	0.129471	0	0.0625562	0.0700301	0.48559	0	0.128998	0.113743	0.0549984	0.269406	0.39127	0.271935	0.198779	0.333571	0.0788201	0.0711228	0.381383	0.0756477	gi|976904580|gb|KVH92248.1| Pentatricopeptide repeat-containing protein [Cynara cardunculus var. scolymus]
Zm00001eb011040	7.19192	5.65177	6.33816	19.8453	20.4055	20.2444	4.1766	5.21063	4.35889	13.0486	12.8451	13.464	4.99363	5.25437	4.51356	12.181	11.6796	13.6498	6.49792	5.88825	7.11947	16.3358	16.8897	17.1018	gi|357113063|ref|XP_003558324.1| PREDICTED: probable E3 ubiquitin-protein ligase LUL2 [Brachypodium distachyon] >gi|944087167|gb|KQK22519.1| hypothetical protein BRADI_1g67780 [Brachypodium distachyon]
Zm00001eb011050	58.7576	45.0095	64.5165	58.166	56.3314	49.1677	62.7627	59.6542	51.4378	58.5009	56.9883	48.0129	42.3877	42.1438	35.2938	57.661	61.7209	68.9584	23.4044	32.0959	25.1148	45.3989	49.9278	43.7875	gi|1002255551|ref|XP_015632058.1| PREDICTED: beta-galactosidase 6 [Oryza sativa Japonica Group] >gi|108707232|gb|ABF95027.1| Beta-galactosidase precursor, putative, expressed [Oryza sativa Japonica Group] >gi|113548062|dbj|BAF11505.1| Os03g0255100 [Oryza sativa Japonica Group] >gi|215695246|dbj|BAG90437.1| unnamed protein product [Oryza sativa Japonica Group] >gi|937908400|dbj|BAS83320.1| Os03g02…
Zm00001eb011060	0.558093	0.573981	0.542674	0.556031	0.59517	0.702692	0.153625	0.526011	0.346393	1.60651	0.912294	1.13379	0.459194	0.404892	0.91363	0.895072	2.115	0.914229	0.314486	0.316643	0.623503	1.06896	0.784397	1.97474	gi|514708994|ref|XP_004951676.1| PREDICTED: protein CHAPERONE-LIKE PROTEIN OF POR1, chloroplastic-like [Setaria italica] >gi|835920515|ref|XP_012698743.1| PREDICTED: protein CHAPERONE-LIKE PROTEIN OF POR1, chloroplastic-like [Setaria italica] >gi|835920520|ref|XP_012698744.1| PREDICTED: protein CHAPERONE-LIKE PROTEIN OF POR1, chloroplastic-like [Setaria italica] >gi|944264189|gb|KQL28429.1| hypot…
Zm00001eb011070	14.0794	14.9817	18.4495	11.1997	12.3498	15.6061	7.09506	12.1403	13.0585	11.7127	12.094	12.6216	21.6774	24.6445	22.1255	19.4231	19.2522	17.4218	42.6912	31.0441	35.9783	28.2067	26.6747	26.7663	gi|992281744|gb|KXG39753.1| hypothetical protein SORBI_001G433000 [Sorghum bicolor]
Zm00001eb011080	0.870965	0.834189	1.36331	0.380962	0.197711	0.370343	0.982387	0.786315	0.678085	0	0	0.12429	0.605925	0.863052	0.57629	0.11681	0.117812	0.0491278	1.07734	1.32579	1.76572	0.436868	0.220482	0.382663	gi|670361407|ref|XP_008648014.1| PREDICTED: phosphoenolpyruvate carboxykinase [ATP] isoform X1 [Zea mays]
Zm00001eb011090	0	0	0	0	0	0	0	0	0	0	0	0	0	0	0	0	0	0	0	0.131213	0	0	0	0	gi|242059983|ref|XP_002459137.1| hypothetical protein SORBIDRAFT_03g046500 [Sorghum bicolor]
Zm00001eb011100	0	0	0	0	0	0	0	0	0	0	0	0	0	0	0	0	0	0	0	0	0	0	0	0	NA
Zm00001eb011110	0	0	0	0	0	0	0	0	0	0	0	0	0	0	0	0	0	0	0	0	0	0	0	0	gi|414865892|tpg|DAA44449.1| TPA: hypothetical protein ZEAMMB73_690698 [Zea mays]
Zm00001eb011120	0.345215	1.25879	0.402813	1.54773	1.00404	0.902752	0.285081	0.532424	0.550969	0.411197	0.801914	0.336633	0.4734	2.17057	1.13027	3.8756	2.96751	1.69652	1.84802	2.25243	1.96694	5.22016	1.56756	2.443	gi|514824833|ref|XP_004987074.1| PREDICTED: uncharacterized protein LOC101766107 [Setaria italica]
Zm00001eb011140	11.9203	17.9597	10.1339	7.32938	6.53774	7.7848	10.8127	12.7234	18.2399	9.33059	8.90777	8.91174	15.8173	17.1315	18.3726	25.7506	17.1254	19.8881	9.46794	17.9064	15.8287	8.44615	10.2365	5.76989	gi|242036279|ref|XP_002465534.1| hypothetical protein SORBIDRAFT_01g040690 [Sorghum bicolor] >gi|241919388|gb|EER92532.1| hypothetical protein SORBI_001G432500 [Sorghum bicolor]
Zm00001eb011150	13.6323	14.7496	18.4994	17.1838	13.894	15.1715	24.0315	20.5848	19.307	20.7591	17.778	20.809	23.9946	20.5302	20.5036	17.3296	18.8687	19.5905	15.807	16.6771	15.8247	16.0992	16.8755	16.5875	gi|308044475|ref|NP_001183166.1| uncharacterized protein LOC100501537 [Zea mays] >gi|238009752|gb|ACR35911.1| unknown [Zea mays]
Zm00001eb011160	1.64677	2.11475	2.5003	0.474415	0.438563	0.184477	2.35937	1.40761	2.02662	0.259961	0.286773	0.44499	2.82961	2.66772	2.48706	0.272747	0.308095	0.20648	0.939136	1.41837	1.67575	0.528034	0.257408	0.153171	gi|670362809|ref|XP_008653694.1| PREDICTED: rho GTPase-activating protein REN1-like isoform X1 [Zea mays] >gi|670362811|ref|XP_008653699.1| PREDICTED: rho GTPase-activating protein REN1-like isoform X1 [Zea mays]
Zm00001eb011170	5.34772	5.88382	6.88409	2.80491	2.12733	2.72673	9.61111	7.4496	9.25088	2.54794	2.77835	2.62421	9.46248	9.64507	8.64962	2.37143	1.22458	1.71548	10.6928	12.0973	10.8697	2.7129	2.5514	1.86448	gi|414865904|tpg|DAA44461.1| TPA: hypothetical protein ZEAMMB73_493817 [Zea mays]
Zm00001eb011180	0.555041	0.622737	0.215883	1.43778	0.430484	0.860122	0.305571	0.380462	1.08271	1.43244	0.859552	1.08249	0.811881	0.0894839	0.692293	0.593451	0.718246	0.962713	1.14681	1.04971	0.744111	0.671443	0.480066	1.07124	gi|670417691|ref|XP_008649650.1| PREDICTED: guanosine nucleotide diphosphate dissociation inhibitor 2-like [Zea mays] >gi|413945376|gb|AFW78025.1| hypothetical protein ZEAMMB73_176599 [Zea mays]
Zm00001eb011190	0.0927242	0	0.0540974	0.055429	0	0	0.204192	0.0476694	0	0.110447	0	0.180838	0	0	0.390329	0.127467	0	0.0536097	0	0.0526086	0.12431	0.0560851	0	0.0596533	gi|414589601|tpg|DAA40172.1| TPA: hypothetical protein ZEAMMB73_176809 [Zea mays]
Zm00001eb011200	9.7613	9.04717	12.2566	18.0128	13.8249	16.6475	13.4349	18.3276	22.3527	18.1988	23.7703	18.0026	14.317	19.5004	17.4686	20.8088	24.7138	23.8014	14.7078	14.568	11.2372	17.841	19.2715	20.8873	gi|242041531|ref|XP_002468160.1| hypothetical protein SORBIDRAFT_01g040640 [Sorghum bicolor] >gi|241922014|gb|EER95158.1| hypothetical protein SORBI_001G432000 [Sorghum bicolor]
Zm00001eb011210	7.7241	8.57398	6.95139	2.99636	4.77983	3.67686	3.93573	5.57623	5.94531	2.25117	2.96923	2.04328	7.43708	9.22038	5.68823	3.16288	2.55199	0.997676	4.67665	6.154	5.78352	6.21275	3.09161	4.01767	gi|514820544|ref|XP_004984959.1| PREDICTED: IST1-like protein [Setaria italica] >gi|944227218|gb|KQK91622.1| hypothetical protein SETIT_037132mg [Setaria italica]
Zm00001eb011220	6.38751	6.43008	6.62838	5.10119	5.25759	5.1644	12.6485	7.08681	7.73659	7.84896	8.36704	10.0447	8.19844	7.44872	9.02195	12.1705	10.4453	12.1154	13.7146	9.91244	9.98495	21.1044	16.312	23.714	gi|514820538|ref|XP_004984956.1| PREDICTED: uncharacterized protein LOC101778525 [Setaria italica] >gi|944227213|gb|KQK91617.1| hypothetical protein SETIT_035048mg [Setaria italica]
Zm00001eb011230	12.4752	14.7085	11.7193	8.46865	11.3976	12.8609	7.4113	10.3268	9.63659	11.4596	12.7341	12.1651	13.6473	13.2607	10.0877	10.3026	13.1727	13.2844	7.42694	7.55788	6.28361	9.1231	8.68691	8.88734	gi|573924413|ref|XP_006649771.1| PREDICTED: uncharacterized protein DDB_G0275933 [Oryza brachyantha]
Zm00001eb011240	0.295794	0.280814	0.159298	0.353642	0.264709	0.370229	0.125266	0.37432	0.0726296	0.487842	0.305384	0.754385	0.399388	0.418187	0.510839	0.271083	0.605702	0.210483	1.58987	0.877847	0.762604	0.57803	0.797035	0.439146	gi|222624594|gb|EEE58726.1| hypothetical protein OsJ_10198 [Oryza sativa Japonica Group]
Zm00001eb011250	0.0786944	0.0882923	0.214257	0.0627229	0.183103	0.243898	0	0.107885	0.0837316	0.0937355	0.0541637	0.102317	0.0287774	0.101497	0.17177	0.288481	0.116381	0.181993	0.20694	0.178594	0.211002	0.222129	0.0340321	0.0337515	gi|242036265|ref|XP_002465527.1| hypothetical protein SORBIDRAFT_01g040590 [Sorghum bicolor]
Zm00001eb011270	0	0	0	0	0	0	0	0.0799569	0	0	0	0	0.0284372	0	0	0	0	0	0	0	0	0	0	0	gi|242041519|ref|XP_002468154.1| hypothetical protein SORBIDRAFT_01g040550 [Sorghum bicolor] >gi|241922008|gb|EER95152.1| hypothetical protein SORBI_001G431200 [Sorghum bicolor]
Zm00001eb011280	206.245	126.861	175.915	20.3065	23.7119	8.27221	88.699	86.4875	40.9634	7.32178	7.3482	7.09827	64.773	47.2553	39.9487	6.37462	5.9209	7.29487	41.0185	95.0815	64.6252	29.5484	27.0726	17.8996	gi|226497232|ref|NP_001149612.1| chemocyanin precursor [Zea mays] >gi|195628502|gb|ACG36081.1| chemocyanin precursor [Zea mays] >gi|414865916|tpg|DAA44473.1| TPA: chemocyanin [Zea mays]
Zm00001eb011290	0	0	0	0.0704306	0	0	0.0648641	0	0	0	0	0	0	0	0	0.0539884	0	0.068119	0	0	0	0	0.152857	0	gi|413955356|gb|AFW88005.1| hypothetical protein ZEAMMB73_058713 [Zea mays]
Zm00001eb011300	15.4262	17.4543	15.6165	19.3612	18.8781	18.9545	14.5923	14.6514	15.04	18.3162	17.3434	17.6241	16.1525	15.7756	14.5987	16.1742	17.5997	15.5891	15.2121	15.984	16.8033	16.9414	17.3847	18.629	gi|836028382|ref|XP_004987073.2| PREDICTED: ERAD-associated E3 ubiquitin-protein ligase component HRD3 [Setaria italica] >gi|944227206|gb|KQK91610.1| hypothetical protein SETIT_034521mg [Setaria italica]
Zm00001eb011310	9.46515	10.2193	8.00778	12.6461	13.8194	14.2937	6.1468	6.79733	6.49815	9.1244	9.0353	10.1713	6.28553	6.51668	5.96829	9.78997	9.05527	9.70714	7.28493	6.6681	7.00588	10.6377	9.61153	11.0715	gi|1002253356|ref|XP_015630913.1| PREDICTED: protein DENND6B [Oryza sativa Japonica Group] >gi|108707279|gb|ABF95074.1| expressed protein [Oryza sativa Japonica Group] >gi|215769231|dbj|BAH01460.1| unnamed protein product [Oryza sativa Japonica Group] >gi|937908429|dbj|BAS83349.1| Os03g0259700 [Oryza sativa Japonica Group]
Zm00001eb011320	0.231067	0	0	2.4863	1.31423	1.1339	0.028269	0	0	0.428137	0.318076	0.125179	0	0	0.0480342	0.0705877	0.370202	0.326564	0	0	0	0.124233	0.099927	0.132137	gi|125543183|gb|EAY89322.1| hypothetical protein OsI_10825 [Oryza sativa Indica Group]
Zm00001eb011330	0.894572	1.41427	0.42702	0.486145	0.425753	0.519854	0.40295	0.334472	0.432652	0.242171	0.125942	0.158606	0.579915	0.432669	0.494495	0.558981	0.180407	0.329133	1.00818	1.15352	1.5809	0.78704	0.738563	1.72654	gi|242041511|ref|XP_002468150.1| hypothetical protein SORBIDRAFT_01g040490 [Sorghum bicolor] >gi|241922004|gb|EER95148.1| hypothetical protein SORBI_001G430500 [Sorghum bicolor]
Zm00001eb011340	0	0	0	0	0	0	0	0	0	0	0	0	0	0	0	0	0	0	0	0	0	0	0	0	gi|670410221|ref|XP_008646267.1| PREDICTED: uncharacterized protein LOC103627734 isoform X4 [Zea mays] >gi|670410223|ref|XP_008646268.1| PREDICTED: uncharacterized protein LOC103627734 isoform X4 [Zea mays] >gi|670410225|ref|XP_008646269.1| PREDICTED: uncharacterized protein LOC103627734 isoform X4 [Zea mays]
Zm00001eb011350	0.524862	0.117775	0.244973	0.125501	0	0.488012	0.115582	0.107932	0	0.62518	0	0.511814	0.460642	0.609252	0.589185	0.192406	0.232866	0	0.236608	0	0.14073	0.761921	0.136189	0.540264	gi|414588075|tpg|DAA38646.1| TPA: putative SERRATE-related C2H2 zinc-finger family protein [Zea mays]
Zm00001eb011360	3.7825	2.58321	1.91896	2.35943	0.573978	2.4848	1.99187	3.38188	2.62475	1.17534	0.84894	2.24516	5.0517	7.31779	6.15371	1.05502	0.547235	1.90166	1.85343	2.6126	3.52764	2.18841	1.28018	1.69283	gi|992281725|gb|KXG39736.1| hypothetical protein SORBI_001G430100, partial [Sorghum bicolor]
Zm00001eb011370	1.15333	1.4234	1.65977	0.413666	0.223628	0.446817	1.05825	1.14633	0.245431	0.320547	0.238144	0.524842	1.34962	1.07845	0.863118	0.105698	0.213208	0.266726	1.68975	2.09396	1.75237	0.279041	0.448893	0.643054	gi|242041507|ref|XP_002468148.1| hypothetical protein SORBIDRAFT_01g040450 [Sorghum bicolor] >gi|241922002|gb|EER95146.1| hypothetical protein SORBI_001G430000 [Sorghum bicolor]
Zm00001eb011380	2.95055	2.2793	7.11143	4.39501	4.2767	4.55359	2.34337	6.31616	3.03648	5.41578	2.84645	3.53754	7.05753	2.99449	4.93202	3.81227	3.16538	2.62876	1.96245	5.92775	4.73378	3.62784	4.64377	2.48945	gi|414865933|tpg|DAA44490.1| TPA: phospholipase A2 [Zea mays]
Zm00001eb011410	0	0	0	0	0	0.0882176	0.16715	0.0780434	0.0807616	0	0	0	0	0	0	0	0	0	0	0.258389	0	0	0	0.0976631	gi|414866724|tpg|DAA45281.1| TPA: putative sucrose synthase family protein [Zea mays]
Zm00001eb011420	53.5391	51.869	53.5401	54.9614	57.5572	57.6514	50.8555	55.3601	54.5734	57.6423	60.6772	63.1305	59.3521	59.7378	55.4239	58.3803	58.5689	63.4089	68.0393	67.77	69.8635	68.9525	63.0643	66.2725	gi|514820050|ref|XP_004984715.1| PREDICTED: dnaJ homolog subfamily C member 8 [Setaria italica]
Zm00001eb011430	0	0	0	0	0	0	0	0	0	0	0	0	0	0	0	0	0	0	0	0	0	0	0	0	gi|670439988|ref|XP_008660317.1| PREDICTED: protein FANTASTIC FOUR 4-like [Zea mays] >gi|670439990|ref|XP_008660318.1| PREDICTED: protein FANTASTIC FOUR 4-like [Zea mays] >gi|413956262|gb|AFW88911.1| hypothetical protein ZEAMMB73_618632 [Zea mays]
Zm00001eb011440	0	0	0	0	0	0	0	0	0	0	0	0	0	0	0	0	0	0	0	0	0	0	0	0	gi|308080115|ref|NP_001183447.1| uncharacterized protein LOC100501878 [Zea mays] >gi|238011610|gb|ACR36840.1| unknown [Zea mays]
Zm00001eb011450	17.5805	20.2752	21.806	18.2698	18.3162	17.9072	27.5079	25.4278	21.7638	28.0211	25.7058	25.6468	25.8848	24.7495	22.0065	20.9684	25.0046	20.5557	29.1984	24.1171	28.7942	24.8289	23.4997	26.3184	gi|414865943|tpg|DAA44500.1| TPA: hypothetical protein ZEAMMB73_199165 [Zea mays]
Zm00001eb011460	3.08934	2.78916	3.68928	2.71243	2.69557	2.72097	3.4016	4.11947	3.5439	3.24859	4.51015	3.71861	3.20384	4.13238	2.64161	3.16304	3.39986	3.73974	2.63847	2.57441	3.33278	3.79563	3.82017	3.6334	gi|242041499|ref|XP_002468144.1| hypothetical protein SORBIDRAFT_01g040390 [Sorghum bicolor] >gi|241921998|gb|EER95142.1| hypothetical protein SORBI_001G429500 [Sorghum bicolor]
Zm00001eb011470	10.8001	11.9573	11.4791	12.6565	12.8134	11.1024	13.5008	14.3664	17.1802	11.9303	15.5661	13.9379	14.2336	13.3434	13.8709	12.4131	12.0978	12.6121	13.6982	12.7001	13.6667	13.3238	11.2834	13.7587	gi|670360306|ref|XP_008677754.1| PREDICTED: PYM protein isoform X1 [Zea mays]
Zm00001eb011480	6.53613	9.76106	6.71562	7.04094	6.51403	7.46692	9.18631	8.44069	8.40237	9.48597	9.55777	8.11389	7.56206	7.4662	7.82546	9.05669	9.47661	6.73246	8.67353	8.58116	8.37382	8.20372	8.85608	9.61543	gi|242036245|ref|XP_002465517.1| hypothetical protein SORBIDRAFT_01g040360 [Sorghum bicolor] >gi|241919371|gb|EER92515.1| hypothetical protein SORBI_001G429300 [Sorghum bicolor]
Zm00001eb011490	69.0985	66.6053	69.3944	67.6497	65.7664	68.5611	80.9703	87.654	90.1948	78.2922	79.7866	79.4801	77.5651	78.3772	78.6975	79.0594	70.7105	85.4044	72.9316	72.9465	73.7793	76.6024	72.5086	82.2328	gi|326495708|dbj|BAJ85950.1| predicted protein [Hordeum vulgare subsp. vulgare] >gi|326507146|dbj|BAJ95650.1| predicted protein [Hordeum vulgare subsp. vulgare]
Zm00001eb011500	0.0660027	0	0	0.157821	0	0	0.145348	0	0.0702275	0.078618	0	0	0.0724086	0.127692	0.123486	0.120977	0.0732087	0	0.074385	0	0	0	0.256891	0.169849	gi|992159890|gb|KXG22761.1| hypothetical protein SORBI_008G003700 [Sorghum bicolor]
Zm00001eb011510	0	0	0	0	0	0	0	0	0	0	0	0	0	0.175944	0	0	0	0	0	0	0	0	0	0	gi|253761531|ref|XP_002489144.1| hypothetical protein SORBIDRAFT_0019s003400, partial [Sorghum bicolor] >gi|241947243|gb|EES20388.1| hypothetical protein SORBIDRAFT_0019s003400, partial [Sorghum bicolor]
Zm00001eb011520	0.0303146	0.136048	0.176862	0.108729	0.176337	0.140931	0	0.155847	0	0	0.0625947	0.177366	0.133027	0.0586479	0.0567162	0.0833462	0	0.105161	0.0341645	0.206394	0.040641	0.0733442	0.078659	0.0780104	gi|413932578|gb|AFW67129.1| hypothetical protein ZEAMMB73_952002 [Zea mays]
Zm00001eb011530	0.0307077	0	0.0358311	0.110139	0	0	0	0.0315736	0	0	0	0	0.033688	0	0	0	0.0340603	0	0.0346075	0	0	0	0	0	gi|194700634|gb|ACF84401.1| unknown [Zea mays] >gi|414865952|tpg|DAA44509.1| TPA: hypothetical protein ZEAMMB73_850228 [Zea mays]
Zm00001eb011550	1.55933	1.46734	3.46293	2.34539	1.52151	2.22156	4.92929	3.41349	4.22815	6.29111	6.33568	6.42563	2.20732	2.23824	2.54096	4.56379	4.07288	6.80524	0.736961	1.14157	1.01154	3.22506	3.45876	3.04191	gi|670439976|ref|XP_008660312.1| PREDICTED: ethylene-responsive transcription factor ERF014-like [Zea mays] >gi|413956248|gb|AFW88897.1| putative AP2/EREBP transcription factor superfamily protein [Zea mays] >gi|645166965|gb|AIB05151.1| AP2-EREBP transcription factor, partial [Zea mays]
Zm00001eb011560	5.19636	5.44783	5.50009	6.82366	5.28556	4.3893	1.21935	1.92694	1.02724	2.02936	1.81759	1.55061	2.92822	1.97766	2.09846	3.35699	1.63777	2.1999	2.56013	2.57769	4.30169	2.85108	3.20504	2.19215	gi|992281719|gb|KXG39730.1| hypothetical protein SORBI_001G428600 [Sorghum bicolor]
Zm00001eb011570	0	0	0	0	0	0	0	0	0	0	0	0	0	0	0	0	0	0	0	0	0	0	0	0	NA
Zm00001eb011580	10.8817	7.68158	9.5326	8.85773	9.85062	11.2633	12.2365	10.9165	12.0357	11.8191	11.2003	9.38558	9.57929	8.83041	8.97273	8.76015	10.7857	8.29929	11.1454	11.5597	10.0213	11.8834	9.61204	8.46886	gi|308080670|ref|NP_001183864.1| uncharacterized protein LOC100502457 [Zea mays] >gi|238015096|gb|ACR38583.1| unknown [Zea mays] >gi|414865959|tpg|DAA44516.1| TPA: hypothetical protein ZEAMMB73_892896 [Zea mays]
Zm00001eb011590	27.1908	31.7666	29.6899	27.3389	31.2464	28.8479	34.9289	38.2599	34.9476	34.8145	36.5712	42.5291	37.903	37.2012	35.5481	35.588	33.7103	39.9508	40.5775	42.46	43.3089	42.902	40.6168	40.5494	gi|226532239|ref|NP_001141762.1| male sterile45 [Zea mays] >gi|194705854|gb|ACF87011.1| unknown [Zea mays] >gi|195626436|gb|ACG35048.1| splicing factor 3A subunit 2 [Zea mays] >gi|413956247|gb|AFW88896.1| male sterile45 [Zea mays]
Zm00001eb011600	6.13704	9.72077	6.31851	6.76177	6.43976	7.69215	6.09485	3.34064	8.06631	7.1667	6.58446	9.73944	4.75248	5.12168	7.65462	7.94025	9.07609	7.51386	5.96713	7.10045	5.1624	9.02536	6.71312	9.44473	gi|226510446|ref|NP_001149777.1| uncharacterized protein LOC100283404 [Zea mays] >gi|194701532|gb|ACF84850.1| unknown [Zea mays] >gi|195633821|gb|ACG36755.1| mitotic checkpoint protein BUB3 [Zea mays] >gi|195636796|gb|ACG37866.1| mitotic checkpoint protein BUB3 [Zea mays] >gi|238009602|gb|ACR35836.1| unknown [Zea mays] >gi|413953268|gb|AFW85917.1| mitotic checkpoint protein BUB3 [Zea mays]
Zm00001eb011610	31.3733	33.6587	28.2572	28.0884	26.4913	32.1784	25.3113	29.6565	30.7663	30.3091	32.3157	29.536	35.6871	37.9001	30.2276	32.5285	38.4067	33.6865	33.6468	38.6353	34.7918	37.8654	31.6058	30.8801	gi|226507902|ref|NP_001145306.1| uncharacterized protein LOC100278612 [Zea mays] >gi|195654385|gb|ACG46660.1| hypothetical protein [Zea mays]
Zm00001eb011620	27.3068	24.3323	27.2451	25.5026	31.7223	30.2653	27.9752	26.4085	23.8754	25.5023	26.0266	23.9266	24.2696	22.548	21.6573	24.6992	20.9383	23.8419	27.9649	25.8216	26.2097	27.0971	24.029	26.8861	gi|414865963|tpg|DAA44520.1| TPA: putative RING zinc finger domain superfamily protein [Zea mays]
Zm00001eb011630	7.90513	8.74348	8.91879	7.08275	7.50085	8.70982	9.30087	7.1865	7.31749	9.23799	9.64705	10.9889	9.36944	7.99028	8.28653	12.2287	10.1363	10.7832	9.77261	10.1153	10.7232	12.5924	11.8077	11.7103	gi|413956242|gb|AFW88891.1| hypothetical protein ZEAMMB73_647797 [Zea mays] >gi|413956243|gb|AFW88892.1| hypothetical protein ZEAMMB73_647797 [Zea mays] >gi|413956244|gb|AFW88893.1| hypothetical protein ZEAMMB73_647797 [Zea mays]
Zm00001eb011640	17.1562	14.7689	14.2678	18.4602	14.8787	18.6345	13.1888	11.4179	10.3552	12.4098	11.6257	10.6766	10.2319	8.87107	10.6215	13.7504	12.0403	11.3979	9.14019	11.6806	14.1765	11.8487	11.0481	10.2346	gi|514820015|ref|XP_004984698.1| PREDICTED: ASC1-like protein 3 [Setaria italica] >gi|944227109|gb|KQK91513.1| hypothetical protein SETIT_036935mg [Setaria italica]
Zm00001eb011650	18.358	19.5028	19.2119	19.1017	18.721	19.8361	13.3914	17.3715	16.9693	18.6893	15.4882	19.6358	14.8216	15.3441	18.327	17.8758	14.8581	14.8926	19.0731	20.2129	16.4974	17.1418	19.9469	18.6014	gi|514820004|ref|XP_004984693.1| PREDICTED: putative serine/threonine-protein kinase isoform X1 [Setaria italica] >gi|514820006|ref|XP_004984694.1| PREDICTED: putative serine/threonine-protein kinase isoform X1 [Setaria italica] >gi|514820008|ref|XP_004984695.1| PREDICTED: putative serine/threonine-protein kinase isoform X1 [Setaria italica] >gi|944227113|gb|KQK91517.1| hypothetical protein SETIT…
Zm00001eb011670	60.891	64.4217	63.381	59.3959	54.017	61.5166	83.841	105.426	97.1433	111.615	102.479	130.751	95.5346	100.768	134.851	104.88	126.522	114.176	120.868	132.73	137.629	125.209	111.499	140.642	gi|992281717|gb|KXG39728.1| hypothetical protein SORBI_001G427700 [Sorghum bicolor]
Zm00001eb011680	0.0249597	0.0280039	0	0.029841	0.0290377	0.116037	0	0.0256635	0.0531147	0.0594607	0.0773065	0.0243392	0.0547643	0	0.0466976	0.0228745	0.0276847	0	0	0	0	0.0603884	0.0323822	0	gi|212722882|ref|NP_001132864.1| nucleic acid binding protein precursor [Zea mays] >gi|195609798|gb|ACG26729.1| nucleic acid binding protein [Zea mays] >gi|224028513|gb|ACN33332.1| unknown [Zea mays] >gi|238007720|gb|ACR34895.1| unknown [Zea mays] >gi|414865973|tpg|DAA44530.1| TPA: nucleic acid binding protein [Zea mays]
Zm00001eb011700	5.25973	4.28021	7.10335	5.29852	3.55058	4.88668	6.23821	4.94068	3.66184	5.00816	4.24028	5.09731	5.89488	7.22349	5.17843	3.77889	4.50152	4.4113	3.03704	4.32892	3.63452	4.55607	4.52818	5.13836	gi|992281716|gb|KXG39727.1| hypothetical protein SORBI_001G427400 [Sorghum bicolor]
Zm00001eb011720	9.00169	9.84497	8.65001	9.07394	9.82706	8.96754	9.46731	9.61849	9.22911	9.88126	9.47573	10.8187	11.1755	12.2198	12.1004	10.8147	9.7048	11.3711	15.1179	14.0771	12.3385	11.6521	12.66	13.8209	gi|670362898|ref|XP_008653982.1| PREDICTED: uncharacterized protein LOC103634168 [Zea mays] >gi|414865980|tpg|DAA44537.1| TPA: hypothetical protein ZEAMMB73_879639 [Zea mays]
Zm00001eb011730	10.494	14.6015	13.3537	16.5473	14.0831	13.253	11.4637	11.7245	11.6053	17.7654	15.6541	19.9828	16.4982	17.1849	22.4162	19.2347	19.201	15.2398	30.7309	26.8631	29.079	27.2888	25.3534	22.5395	gi|242036219|ref|XP_002465504.1| hypothetical protein SORBIDRAFT_01g040140 [Sorghum bicolor] >gi|241919358|gb|EER92502.1| hypothetical protein SORBI_001G427200 [Sorghum bicolor]
Zm00001eb011750	32.5818	31.2939	35.1378	38.9116	38.0692	39.5892	37.0009	36.2198	42.4713	35.8272	40.555	34.9697	38.8775	39.1917	46.1144	45.3069	41.0671	46.8086	49.4762	39.5324	36.9677	45.0028	41.5847	41.0604	gi|573932266|ref|XP_006651240.1| PREDICTED: peroxisomal nicotinamide adenine dinucleotide carrier [Oryza brachyantha]
Zm00001eb011760	2.81926	2.7738	4.20062	3.83731	3.98631	3.4783	4.96674	4.68261	4.33805	6.25125	5.14961	5.15998	4.75828	4.78296	4.30084	3.93522	4.28166	5.81781	6.01243	9.25279	9.94329	6.29632	9.67869	6.97593	gi|414865985|tpg|DAA44542.1| TPA: 50S ribosomal protein L4 [Zea mays]
Zm00001eb011770	0	0	0	0	0	0	0	0	0	0.219007	0	0	0	0	0	0	0	0	0	0	0	0.222424	0	0	NA
Zm00001eb011780	7.27643	8.51091	8.81337	8.23237	8.1812	8.70291	8.44205	7.0297	8.98926	7.42626	7.17619	8.63529	9.00056	9.1959	8.48187	7.29512	7.02363	7.32218	10.6222	10.6766	9.8642	10.555	9.71483	10.3888	gi|670360932|ref|XP_008644449.1| PREDICTED: hypothetical protein isoform X1 [Zea mays]
Zm00001eb011800	44.348	43.7253	48.0545	47.899	45.0983	40.6691	51.1738	46.1527	40.805	45.0217	46.2993	46.3182	46.2264	47.8718	43.7482	40.0352	43.6868	38.8321	43.9683	44.5522	49.9131	46.4431	45.5413	47.3707	gi|514819979|ref|XP_004984681.1| PREDICTED: uncharacterized protein LOC101776350 [Setaria italica] >gi|944227127|gb|KQK91531.1| hypothetical protein SETIT_033967mg [Setaria italica]
Zm00001eb011810	0.751152	0.536306	0.876478	1.63282	1.74775	0.793653	1.42858	1.54467	0.87189	0.97606	2.32651	2.13085	1.64811	2.44403	1.27759	3.37941	2.27226	1.65819	2.84748	1.7822	1.9225	1.73476	2.21484	2.10871	gi|414865992|tpg|DAA44549.1| TPA: hypothetical protein ZEAMMB73_200815 [Zea mays]
Zm00001eb011820	0.219438	0.246202	0	0	0.204232	0.408064	0.241618	0.722003	0.186787	0.888692	0.453104	0.427966	41.214	42.1563	45.1607	48.5872	36.8501	31.5655	0.346229	0.0996014	0.0588376	0.212367	0	0.0564694	gi|944227131|gb|KQK91535.1| hypothetical protein SETIT_037533mg [Setaria italica]
Zm00001eb011830	4.66427	4.16273	4.2674	3.48528	4.99469	4.18896	4.66882	4.95929	5.58318	5.68203	3.88521	5.37528	12.2109	8.10081	9.81729	7.52914	9.23	9.68363	12.5442	11.6078	11.9378	9.87428	11.4838	10.0251	gi|1002848632|ref|XP_006649806.2| PREDICTED: OTU domain-containing protein At3g57810 isoform X3 [Oryza brachyantha]
Zm00001eb011840	40.2263	32.1259	37.3314	33.7268	30.2131	36.1286	36.7601	39.5244	34.7176	41.0287	37.1555	43.6241	53.3617	50.9747	51.5609	53.6759	44.1145	53.1997	36.8752	42.0054	43.2569	42.4012	40.7614	43.3852	gi|514819965|ref|XP_004984674.1| PREDICTED: LIM domain-containing protein WLIM2b-like [Setaria italica] >gi|944227134|gb|KQK91538.1| hypothetical protein SETIT_037588mg [Setaria italica]
Zm00001eb011850	2.25541	0.813371	2.91368	1.73346	1.03082	1.21704	2.66075	2.40183	2.39977	3.83784	2.07904	5.02706	3.71146	3.66214	3.76758	3.32194	4.73526	3.63255	3.6312	2.92489	2.9157	4.19005	4.18017	3.83477	gi|413954558|gb|AFW87207.1| hypothetical protein ZEAMMB73_795948 [Zea mays]
Zm00001eb011860	2.46535	3.4525	2.45673	3.59293	2.32383	3.09539	1.56531	1.94278	2.27851	1.52187	2.45238	2.26368	2.1716	2.31516	1.91906	1.94605	2.77443	2.14326	2.92041	2.49122	3.5464	2.50346	2.8016	2.15334	gi|670361325|ref|XP_008647602.1| PREDICTED: uncharacterized protein LOC100502260 isoform X1 [Zea mays]
Zm00001eb011870	0.744709	1.53182	2.1724	0.593566	0.288794	1.44255	2.45994	2.42475	1.32063	1.33057	0.896993	2.29962	1.77014	2.28118	3.0188	1.81999	1.7897	0.861127	2.65774	2.11261	1.16479	0.900888	0.96617	2.07611	gi|670359805|ref|XP_008674018.1| PREDICTED: methyltransferase small domain isoform X1 [Zea mays] >gi|670359807|ref|XP_008674023.1| PREDICTED: methyltransferase small domain isoform X1 [Zea mays] >gi|414872719|tpg|DAA51276.1| TPA: methyltransferase small domain protein [Zea mays]
Zm00001eb011880	17.7218	24.4425	20.0201	16.8691	19.5667	18.9571	20.5695	18.1055	23.9005	17.8822	18.7042	13.814	14.117	13.1027	13.5687	12.2586	11.7689	13.3134	71.1122	55.1411	50.2411	46.4954	46.4964	46.9844	gi|670362908|ref|XP_008654024.1| PREDICTED: 17.9 kDa class I heat shock protein [Zea mays] >gi|414866005|tpg|DAA44562.1| TPA: hypothetical protein ZEAMMB73_981202 [Zea mays]
Zm00001eb011890	0.20058	0.0750144	0.351068	0.199838	0.272243	0.116561	0.331279	0.378099	0.0711395	0.119459	0.414164	0.0651977	0.476768	0.38805	0.187634	0.245097	0.185399	0.231935	1.5447	1.06215	0.492993	0.404408	0.737312	0.301096	gi|414866002|tpg|DAA44559.1| TPA: hypothetical protein ZEAMMB73_954129 [Zea mays]
Zm00001eb011900	0	0	0	0	0	0	0	0	0	0	0	0	0	0	0	0	0	0	0	0	0	0	0	0	gi|670362908|ref|XP_008654024.1| PREDICTED: 17.9 kDa class I heat shock protein [Zea mays] >gi|414866005|tpg|DAA44562.1| TPA: hypothetical protein ZEAMMB73_981202 [Zea mays]
Zm00001eb011910	12.7783	17.2706	15.6587	10.234	13.2876	12.2711	6.7633	7.2795	8.58294	8.40367	10.3656	11.0173	9.30957	9.49722	10.4998	9.13349	8.61895	9.72697	15.3742	12.0646	15.6429	12.8917	11.4896	14.2832	gi|1002247373|ref|XP_015627859.1| PREDICTED: SH3 domain-containing protein 2 [Oryza sativa Japonica Group] >gi|108707358|gb|ABF95153.1| Variant SH3 domain containing protein, expressed [Oryza sativa Japonica Group] >gi|113548129|dbj|BAF11572.1| Os03g0266700 [Oryza sativa Japonica Group] >gi|125585712|gb|EAZ26376.1| hypothetical protein OsJ_10259 [Oryza sativa Japonica Group] >gi|215706308|dbj|BAG…
Zm00001eb011920	14.3605	14.0717	15.5534	15.2414	13.5661	11.6571	16.3487	13.2234	11.39	16.3907	16.0648	17.1845	14.294	13.8913	11.3994	12.0612	13.6618	12.595	7.56395	9.06243	7.84168	11.589	12.9396	11.7956	gi|670359733|ref|XP_008673396.1| PREDICTED: LOC100280440 isoform X2 [Zea mays]
Zm00001eb011930	3.21109	2.70204	4.68355	2.8793	1.86786	5.52033	1.76782	0.825408	1.13888	0.39842	0.138133	0.260938	1.10086	0.45298	4.69351	1.96189	0.371007	0.618844	11.7614	5.84514	6.18832	1.94225	0.694333	3.09873	gi|212276212|ref|NP_001130454.1| class I heat shock protein 3 [Zea mays] >gi|194689170|gb|ACF78669.1| unknown [Zea mays] >gi|195622792|gb|ACG33226.1| 17.4 kDa class I heat shock protein 3 [Zea mays] >gi|414866009|tpg|DAA44566.1| TPA: class I heat shock protein 3 [Zea mays]
Zm00001eb011940	0.15328	0.214969	0.0894271	0	0.0891617	0.0890741	0.0843863	0.0394006	0.203864	0.228221	0	0.14947	0.0840783	0.370678	0.0358469	0.491662	0.0850074	0.265862	4.66416	9.78366	7.65463	2.45689	4.62355	3.25417	gi|670358486|ref|XP_008665103.1| PREDICTED: uncharacterized protein LOC100216767 isoform X1 [Zea mays] >gi|414866011|tpg|DAA44568.1| TPA: fructose-1,6-bisphosphatase [Zea mays]
Zm00001eb011950	5.23638	7.74282	4.02628	8.106	10.388	8.44291	9.13171	8.9319	9.08197	5.58827	6.03112	3.86655	6.54154	6.99768	9.25888	6.79617	5.87522	4.68997	4.84392	5.66712	6.41143	3.99113	4.63376	4.32294	gi|514819945|ref|XP_004984664.1| PREDICTED: uncharacterized protein LOC101770153 [Setaria italica] >gi|944227146|gb|KQK91550.1| hypothetical protein SETIT_035651mg [Setaria italica]
Zm00001eb011960	11.9599	14.452	11.9051	15.3493	14.2602	14.1144	19.956	15.59	17.7463	18.1787	16.3123	15.3659	13.4161	12.7205	12.5667	20.0774	17.2265	15.7631	15.2036	14.7934	16.6419	15.5309	16.4358	14.8598	gi|514819943|ref|XP_004984663.1| PREDICTED: uncharacterized protein LOC101769742 [Setaria italica] >gi|944227148|gb|KQK91552.1| hypothetical protein SETIT_034158mg [Setaria italica]
Zm00001eb011970	3.28551	3.17357	2.86891	5.09865	4.48045	4.40018	5.39044	4.452	2.96334	3.39514	3.16738	3.88279	6.61201	6.81932	5.31241	5.04497	5.40598	5.61062	4.02155	4.02445	4.66722	5.39589	5.25055	6.27111	gi|670359627|ref|XP_008672889.1| PREDICTED: uncharacterized protein LOC100279838 isoform X1 [Zea mays] >gi|414866020|tpg|DAA44577.1| TPA: hypothetical protein ZEAMMB73_683852 [Zea mays] >gi|645166286|gb|AIB04859.1| LIM transcription factor, partial [Zea mays]
Zm00001eb011980	52.6963	64.3694	60.9724	59.4893	62.0411	60.7318	68.2843	70.2616	65.8849	75.8639	86.4995	79.9754	91.9497	82.7263	78.9967	89.1181	85.7821	85.5197	119.596	103.783	99.829	114.807	110.584	99.7539	gi|944227156|gb|KQK91560.1| hypothetical protein SETIT_036639mg [Setaria italica] >gi|944227157|gb|KQK91561.1| hypothetical protein SETIT_036639mg [Setaria italica] >gi|944227158|gb|KQK91562.1| hypothetical protein SETIT_036639mg [Setaria italica]
Zm00001eb011990	21.6443	19.5728	18.6619	19.7101	17.7622	21.9324	19.3225	18.7366	18.0929	20.1619	19.9642	20.0952	17.5742	16.9251	17.9923	15.275	15.0082	16.7252	22.6112	20.8838	26.6542	24.4275	21.3549	22.3128	gi|514820458|ref|XP_004984917.1| PREDICTED: flagellar attachment zone protein 1 [Setaria italica] >gi|944227160|gb|KQK91564.1| hypothetical protein SETIT_035717mg [Setaria italica]
Zm00001eb012000	44.3564	47.8271	41.916	44.1428	49.3504	49.9554	29.1663	27.45	31.6632	30.3116	31.1746	29.77	33.7432	36.0579	36.0197	32.8833	34.347	32.6525	59.0019	50.3327	51.3977	49.5777	46.3079	50.6151	gi|414866030|tpg|DAA44587.1| TPA: putative protein kinase superfamily protein [Zea mays]
Zm00001eb012010	12.8226	11.4081	13.2087	13.4739	12.5576	11.9922	13.1259	12.0769	11.1652	12.9466	11.8421	11.1118	20.5786	18.3147	16.2589	15.6991	15.1948	15.9276	17.951	13.925	16.3847	15.5117	15.0112	13.9529	gi|670359386|ref|XP_008671355.1| PREDICTED: uncharacterized protein LOC100277520 isoform X1 [Zea mays] >gi|670359388|ref|XP_008671362.1| PREDICTED: uncharacterized protein LOC100277520 isoform X1 [Zea mays] >gi|223947965|gb|ACN28066.1| unknown [Zea mays] >gi|223948123|gb|ACN28145.1| unknown [Zea mays] >gi|238013614|gb|ACR37842.1| unknown [Zea mays] >gi|414866033|tpg|DAA44590.1| TPA: hypothetical …
Zm00001eb012020	33.3671	49.2859	45.6994	37.7642	31.6819	34.335	24.7668	26.3432	30.6139	38.6272	35.939	49.4985	40.4324	34.7667	38.6626	42.441	40.7724	50.072	25.2144	42.4762	34.961	41.4998	43.6956	39.5899	gi|992281699|gb|KXG39711.1| hypothetical protein SORBI_001G424500 [Sorghum bicolor] >gi|992281700|gb|KXG39712.1| hypothetical protein SORBI_001G424500 [Sorghum bicolor]
Zm00001eb012030	0.744709	1.04442	1.30344	0.445175	0.216596	1.08191	1.02498	1.91427	1.18857	0.887048	0.961064	3.44943	2.65521	2.16112	2.96075	1.53561	1.23902	2.3681	0.209822	2.32388	1.49758	2.47744	3.3816	1.67686	NA
Zm00001eb012040	36.6039	27.0474	15.2712	10.3137	11.7202	5.04742	89.5853	85.4178	133.281	53.7348	71.982	50.9626	10.2741	5.82985	12.768	56.7764	56.919	49.9782	4.12859	9.28602	8.11938	22.0866	28.4015	14.2167	gi|242036201|ref|XP_002465495.1| hypothetical protein SORBIDRAFT_01g039890 [Sorghum bicolor] >gi|241919349|gb|EER92493.1| hypothetical protein SORBI_001G424400 [Sorghum bicolor] >gi|992281697|gb|KXG39709.1| hypothetical protein SORBI_001G424400 [Sorghum bicolor] >gi|992281698|gb|KXG39710.1| hypothetical protein SORBI_001G424400 [Sorghum bicolor]
Zm00001eb012060	61.7646	50.8662	59.9337	64.2146	69.0015	68.0659	60.3727	70.1969	68.1017	71.6639	82.159	75.1564	68.6369	70.9422	61.9196	69.7049	72.1167	78.266	61.8544	68.9969	60.6372	67.4911	67.5379	65.7457	gi|514820476|ref|XP_004984926.1| PREDICTED: tropinone reductase homolog At5g06060-like [Setaria italica] >gi|944227171|gb|KQK91575.1| hypothetical protein SETIT_037001mg [Setaria italica]
Zm00001eb012070	4.44932	5.31062	7.02533	3.46331	4.42736	2.39855	5.35767	4.74999	5.74138	3.49557	3.38164	5.04029	3.15717	3.0219	3.93192	2.58539	2.31004	3.06503	1.85639	3.24412	2.33521	2.10716	1.91596	2.53356	gi|414866046|tpg|DAA44603.1| TPA: putative DUF604-domain containing/glycosyltransferase-related family protein [Zea mays]
Zm00001eb012080	21.6043	26.4992	24.1028	13.3633	18.1498	16.3876	10.5676	12.2641	13.91	13.9253	10.2756	15.9448	8.23255	8.06131	16.035	19.5099	15.9461	16.0759	16.4694	24.8288	20.9152	13.0914	9.73583	15.9062	gi|670360638|ref|XP_008681074.1| PREDICTED: DNA-binding protein isoform X1 [Zea mays] >gi|414866047|tpg|DAA44604.1| TPA: DNA-binding protein [Zea mays]
Zm00001eb012090	0	0	0	0	0	0	0	0	0	0	0	0	0	0	0	0	0	0	0	0	0	0	0	0	gi|414866048|tpg|DAA44605.1| TPA: hypothetical protein ZEAMMB73_196732 [Zea mays]
Zm00001eb012100	30.567	36.1172	34.9915	30.297	28.7145	31.5643	32.0277	31.7761	32.9513	33.4598	31.4915	32.9117	31.9637	31.8078	29.3162	27.6744	30.3015	27.9268	37.1128	34.2474	35.6764	38.8642	33.7115	38.5231	gi|670360707|ref|XP_008681486.1| PREDICTED: uncharacterized protein LOC100304415 isoform X1 [Zea mays]
Zm00001eb012120	4.86355	4.87958	7.09377	9.16933	7.77999	6.3592	2.88353	3.70244	3.38357	2.78516	2.2692	1.68729	2.25736	2.30707	1.53114	1.28574	0.985542	2.16302	0.158112	0.212263	0.188085	1.0183	1.63814	1.32377	gi|226496864|ref|NP_001142583.1| uncharacterized protein LOC100274847 [Zea mays] >gi|194707146|gb|ACF87657.1| unknown [Zea mays] >gi|414866055|tpg|DAA44612.1| TPA: hypothetical protein ZEAMMB73_030395 [Zea mays]
Zm00001eb012130	0.311602	0.0499438	0.129854	0.10644	0.129469	0	0.245069	0.228849	0.378912	0.37116	0.160852	0.260448	0.39068	0.2153	0.229029	0.28557	0.419684	0.514734	1.53012	2.72766	1.87986	0.780826	2.5411	1.40326	gi|514820492|ref|XP_004984933.1| PREDICTED: RNA polymerase sigma factor sigB-like [Setaria italica] >gi|944227184|gb|KQK91588.1| hypothetical protein SETIT_035112mg [Setaria italica]
Zm00001eb012140	8.08682	8.21992	10.3018	8.78132	9.14913	9.37727	14.8471	14.6082	11.2489	16.8347	14.9745	17.8877	15.0778	14.461	12.0934	14.2275	14.6684	16.6002	11.4968	11.5757	11.4383	12.206	12.0799	12.028	gi|514820490|ref|XP_004984932.1| PREDICTED: protein TOC75, chloroplastic [Setaria italica] >gi|944227185|gb|KQK91589.1| hypothetical protein SETIT_034231mg [Setaria italica]
Zm00001eb012150	0.389076	0.266768	0.0756653	0.284268	0.226322	0.0753667	0.1428	0.244473	0.275987	0.283214	0.11158	0.21078	0.331985	0.731814	0.323525	0.376382	0.479505	0.499887	0.219244	0.0490552	0.0869352	0.130742	0.252389	0.250308	gi|514824821|ref|XP_004987068.1| PREDICTED: pentatricopeptide repeat-containing protein At5g59600-like [Setaria italica]
Zm00001eb012160	0.105471	0.315559	0.28716	0.294228	0.245406	0.245165	0.85163	0.578374	0.598518	0.418767	0.689638	0.479962	1.73561	1.42834	1.54574	1.70766	0.896893	1.62612	4.19993	1.75533	2.68658	2.50927	3.64896	2.98557	gi|944227187|gb|KQK91591.1| hypothetical protein SETIT_034784mg [Setaria italica]
Zm00001eb012180	11.5435	11.7221	12.3737	12.7718	12.519	14.1895	10.082	9.6159	9.36792	8.01685	7.87781	9.80653	11.2472	11.5069	12.4457	9.50329	9.46177	9.77348	11.5101	10.701	8.86573	11.2662	13.3517	10.8249	gi|670439949|ref|XP_008660300.1| PREDICTED: uncharacterized protein LOC103639315 [Zea mays] >gi|413956193|gb|AFW88842.1| putative RING zinc finger domain superfamily protein [Zea mays]
Zm00001eb012190	0	0	0.0345931	0.248112	0.0344904	0.206739	0	0.304827	0	0	0	0.0289097	0.032524	0.0860336	0.0831999	0.24453	0.0328834	0	0	0.033641	0	0	0.038463	0	gi|992281688|gb|KXG39701.1| hypothetical protein SORBI_001G422800 [Sorghum bicolor]
Zm00001eb012200	7.14955	9.04558	9.40742	7.85667	6.9019	8.59238	8.77665	10.1665	9.12864	7.39268	8.92042	9.84955	9.84604	9.50571	9.9895	9.50776	9.92109	9.39296	9.90907	10.8746	8.48374	9.71626	9.70986	10.4519	gi|414866068|tpg|DAA44625.1| TPA: putative RING zinc finger domain superfamily protein [Zea mays]
Zm00001eb012210	11.2263	11.952	12.9559	15.773	16.1111	16.2858	13.3084	14.7445	14.8657	14.0065	17.47	15.2622	16.8557	19.2616	15.3694	16.071	18.5416	17.8611	17.8699	15.9933	15.4349	19.6275	19.7209	16.6588	gi|992281687|gb|KXG39700.1| hypothetical protein SORBI_001G422600 [Sorghum bicolor]
Zm00001eb012220	17.9445	21.0905	20.7335	16.1129	18.5405	17.4723	26.5009	26.192	20.6954	22.3309	22.6461	21.5121	25.5231	24.0343	18.4064	16.0084	22.0471	14.8295	23.6742	20.5331	23.7544	22.1632	21.6854	21.2159	gi|670368884|ref|XP_008665644.1| PREDICTED: probable tRNA (guanine(26)-N(2))-dimethyltransferase 1 [Zea mays] >gi|414873535|tpg|DAA52092.1| TPA: hypothetical protein ZEAMMB73_985979 [Zea mays]
Zm00001eb012240	0	0	0	0	0	0	0	0	0	0	0	0	0	0	0	0	0	0	0	0	0	0	0	0	NA
Zm00001eb012250	2.2674	0.533915	2.25375	0.669341	1.17238	1.04109	1.84932	2.84941	1.04246	0.733545	0.606902	0.573232	2.70243	1.86837	1.75446	0.230887	0.279439	0.258949	4.06965	4.47874	6.22966	0.507948	0.108951	0.468229	gi|1002249220|ref|XP_015628787.1| PREDICTED: laccase-10 [Oryza sativa Japonica Group] >gi|122247226|sp|Q10ND7.1|LAC10_ORYSJ RecName: Full=Laccase-10; AltName: Full=Benzenediol:oxygen oxidoreductase 10; AltName: Full=Diphenol oxidase 10; AltName: Full=Urishiol oxidase 10; Flags: Precursor >gi|108707435|gb|ABF95230.1| laccase, putative, expressed [Oryza sativa Japonica Group] >gi|113548170|dbj|BAF1…
Zm00001eb012260	0.0713736	0.320315	0.374769	0.298661	0.622761	0.12443	0.471526	0.366931	0.721451	0.170031	0.147375	0.313197	0.626406	0.621371	0.333836	0.228938	0.356247	0.37139	0.201095	0.202475	0.478432	0.604393	0.138898	0.36734	gi|242079497|ref|XP_002444517.1| hypothetical protein SORBIDRAFT_07g023120 [Sorghum bicolor] >gi|241940867|gb|EES14012.1| hypothetical protein SORBI_007G157600 [Sorghum bicolor]
Zm00001eb012270	374.378	334.451	275.329	398.041	471.792	462.483	353.363	274.355	366.863	205.943	339.113	176.264	173.92	212.074	197.234	224.565	206.714	259.295	165.701	185.042	202.19	241.012	237.431	195.201	gi|242041423|ref|XP_002468106.1| hypothetical protein SORBIDRAFT_01g039680 [Sorghum bicolor] >gi|241921960|gb|EER95104.1| hypothetical protein SORBI_001G422100 [Sorghum bicolor]
Zm00001eb012280	18.6972	27.3502	21.2979	15.1039	18.1306	18.2067	14.3107	14.6313	16.2378	17.4555	18.3225	25.4268	23.2615	20.5107	24.8081	22.8222	21.0524	21.7135	35.2866	37.249	28.6703	33.2795	29.6857	38.3357	gi|992281681|gb|KXG39694.1| hypothetical protein SORBI_001G421900 [Sorghum bicolor] >gi|992281682|gb|KXG39695.1| hypothetical protein SORBI_001G421900 [Sorghum bicolor] >gi|992281683|gb|KXG39696.1| hypothetical protein SORBI_001G421900 [Sorghum bicolor]
Zm00001eb012290	2.19764	2.21911	1.33344	2.04939	1.48288	2.96286	0.435557	0.903844	0.654727	1.04707	0.453776	0.685762	0.675061	0.552714	1.31572	1.16815	0.926277	0.711532	0.743022	1.44636	1.76775	0.744386	0.399164	0.452426	gi|414866083|tpg|DAA44640.1| TPA: putative serine/threonine protein phosphatase superfamily protein [Zea mays]
Zm00001eb012300	150.009	147.737	138.414	134.454	134.206	121.844	111.569	109.987	102.751	101.729	101.432	103.062	104.972	105.865	99.3249	106.28	100.752	96.0409	109.452	117.299	131.796	105.235	109.102	107.574	gi|931716140|ref|NP_001152136.2| uncharacterized protein LOC100285774 [Zea mays] >gi|238010654|gb|ACR36362.1| unknown [Zea mays] >gi|414866084|tpg|DAA44641.1| TPA: putative oxysterol binding domain family protein [Zea mays]
Zm00001eb012310	50.2302	51.4897	41.8309	47.0319	46.0036	44.3144	35.614	31.8671	41.5055	29.8967	32.436	32.7054	33.3287	32.8081	31.2276	35.7786	35.9109	38.0008	39.9596	43.0694	40.4129	35.7247	44.0636	38.8672	gi|992281677|gb|KXG39690.1| hypothetical protein SORBI_001G421500 [Sorghum bicolor] >gi|992281678|gb|KXG39691.1| hypothetical protein SORBI_001G421500 [Sorghum bicolor]
Zm00001eb012320	1.12617	0.0601678	0.876045	0.641148	2.246	0.623277	3.12952	1.48876	5.8201	1.21367	2.5745	0.444499	1.70613	1.19312	0.451495	1.54813	2.23058	2.23238	1.42029	2.67751	2.1209	3.47075	3.54831	1.20752	gi|670358720|ref|XP_008666661.1| PREDICTED: uncharacterized protein LOC100272530 isoform X1 [Zea mays]
Zm00001eb012330	60.0787	68.8543	59.4634	69.0406	72.0258	61.4546	71.5606	68.5794	83.8149	68.3879	75.9533	72.2267	81.8047	76.4804	95.8499	97.7567	86.2184	105	73.0109	74.6457	78.0323	90.659	91.0167	89.6234	gi|218192531|gb|EEC74958.1| hypothetical protein OsI_10945 [Oryza sativa Indica Group]
Zm00001eb012340	16.3322	18.4238	15.4667	13.9726	14.457	15.1994	8.01417	7.1491	6.95737	8.14103	7.23954	7.44378	9.73771	8.95823	9.27208	10.0057	9.6484	8.27947	14.2383	13.5974	16.0251	13.7801	13.6654	14.8091	gi|670360197|ref|XP_008677038.1| PREDICTED: protein kinase APK1A isoform X1 [Zea mays] >gi|238005908|gb|ACR33989.1| unknown [Zea mays] >gi|414866089|tpg|DAA44646.1| TPA: putative protein kinase superfamily protein [Zea mays]
Zm00001eb012350	2.57314	1.64259	1.78595	3.20896	1.54839	3.2742	1.66085	2.39481	2.12419	2.58936	1.99242	3.54745	4.13697	3.45463	4.64814	3.39496	3.81363	4.56568	3.32492	3.95183	3.30097	6.44022	6.04354	4.6808	gi|414866093|tpg|DAA44650.1| TPA: hypothetical protein ZEAMMB73_149089 [Zea mays] >gi|645166403|gb|AIB04907.1| orphans transcription factor, partial [Zea mays]
Zm00001eb012360	8.0512	8.02481	10.3121	8.37216	8.23392	7.70356	12.3285	10.3574	14.9018	10.3929	12.6036	11.9774	12.0781	13.5839	13.4167	16.1643	14.1637	17.4505	7.04794	9.51839	9.8399	12.7748	16.3726	14.0694	gi|721623200|ref|XP_010228799.1| PREDICTED: E3 ubiquitin-protein ligase XB3-like isoform X2 [Brachypodium distachyon]
Zm00001eb012370	0	0	0	0	0.212585	0	0	0	0	0	0	0	0	0	0	0.167464	0	0	0	0	0	0	0	0	gi|670414091|ref|XP_008648262.1| PREDICTED: putative protein phosphatase 2C family protein isoform X1 [Zea mays] >gi|413945030|gb|AFW77679.1| putative protein phosphatase 2C family protein [Zea mays]
Zm00001eb012380	13.545	15.3619	12.4451	15.386	15.5188	15.8109	10.6113	10.2413	9.66013	11.2343	12.1944	9.28306	13.6992	13.1024	12.8358	12.575	15.3171	11.9252	13.3447	13.3029	13.5109	12.5114	10.7115	12.2488	gi|670360038|ref|XP_008675968.1| PREDICTED: DHHC zinc finger domain containing protein isoform X1 [Zea mays] >gi|414866100|tpg|DAA44657.1| TPA: hypothetical protein ZEAMMB73_413571 [Zea mays]
Zm00001eb012390	85.9381	86.8838	67.1891	66.418	81.6866	71.0548	62.6787	52.2145	55.1224	73.5344	64.2148	67.1883	41.8523	41.9479	46.2402	85.6273	78.759	73.0384	67.5941	65.4934	78.2324	86.6925	80.4944	80.0793	gi|242036175|ref|XP_002465482.1| hypothetical protein SORBIDRAFT_01g039590 [Sorghum bicolor] >gi|241919336|gb|EER92480.1| hypothetical protein SORBI_001G420700 [Sorghum bicolor]
Zm00001eb012400	0	0	0	0	0	0	0	0	0	0	0	0	0	0	0	0	0	0	0	0	0	0	0	0	gi|670393417|ref|XP_008677108.1| PREDICTED: putative CRAL/TRIO domain containing, Sec14p-like phosphatidylinositol transfer family protein isoform X1 [Zea mays]
Zm00001eb012410	12.3995	11.3129	11.845	8.14531	10.502	7.52236	16.841	13.3096	10.3299	13.2682	12.907	14.2505	11.8466	13.9385	10.7389	9.49053	11.8641	12.0533	7.10231	10.3593	10.8234	9.47799	11.0929	9.20438	gi|836015970|ref|XP_004978775.2| PREDICTED: 60S ribosomal protein L3-like [Setaria italica]
Zm00001eb012420	0	0	0	0	0	0	0	0	0	0	0	0	0	0	0	0	0	0	0	0	0	0	0	0	gi|388495244|gb|AFK35688.1| unknown [Medicago truncatula]
Zm00001eb012430	9.63728	11.2195	10.8221	9.45438	8.46973	9.27189	9.52104	10.3679	10.4916	11.2965	11.5624	14.0217	11.7967	10.9952	11.716	12.9734	11.664	13.2565	13.5019	13.4995	14.9769	17.5635	16.2487	16.1686	gi|670361325|ref|XP_008647602.1| PREDICTED: uncharacterized protein LOC100502260 isoform X1 [Zea mays]
Zm00001eb012440	4.40478	4.74744	3.9256	2.73677	3.59115	2.53955	2.82598	4.35068	4.64983	3.34631	3.15107	5.00552	8.71334	7.04548	6.26186	6.07109	4.42404	6.41683	5.78504	5.74602	6.13772	5.49637	5.89466	5.13203	gi|242036169|ref|XP_002465479.1| hypothetical protein SORBIDRAFT_01g039550 [Sorghum bicolor]
Zm00001eb012450	0	0	0	0	0	0	0	0	0	0	0	0	0	0	0	0	0	0	0	0	0	0	0	0	gi|992276079|gb|EER98148.2| hypothetical protein SORBI_002G068100 [Sorghum bicolor]
Zm00001eb012460	0	0	0	0	0	0	0	0	0	0	0	0	0	0	0	0	0	0	0	0	0	0	0	0	gi|474097413|gb|EMS55150.1| hypothetical protein TRIUR3_27032 [Triticum urartu]
Zm00001eb012470	346.498	597.827	129.743	152.23	184.928	173.069	106.245	113.538	155.533	62.6943	90.4353	48.5899	18.5197	28.2289	22.5661	27.5357	30.5334	35.02	69.5879	76.3237	62.2695	57.5518	74.5395	41.1585	gi|1002252619|ref|XP_015630538.1| PREDICTED: heat shock cognate 70 kDa protein 2 [Oryza sativa Japonica Group] >gi|108707463|gb|ABF95258.1| Heat shock cognate 70 kDa protein, putative, expressed [Oryza sativa Japonica Group] >gi|113548183|dbj|BAF11626.1| Os03g0276500 [Oryza sativa Japonica Group] >gi|125585779|gb|EAZ26443.1| hypothetical protein OsJ_10329 [Oryza sativa Japonica Group] >gi|2157063…
Zm00001eb012480	31.2568	32.6073	34.7091	36.5955	35.3175	33.527	34.02	37.0199	34.4056	33.1608	34.0154	33.5663	36.1844	34.4105	33.8155	33.6231	39.1376	29.114	34.0913	33.5906	33.2243	33.4172	31.8255	29.897	gi|514748989|ref|XP_004961752.1| PREDICTED: uncharacterized protein LOC101776852 [Setaria italica] >gi|944250764|gb|KQL15027.1| hypothetical protein SETIT_022733mg [Setaria italica]
Zm00001eb012490	0	0	0	0	0	0	0	0	0	0	0	0	0	0	0	0	0	0	0	0	0	0	0	0	gi|242066642|ref|XP_002454610.1| hypothetical protein SORBIDRAFT_04g034260 [Sorghum bicolor] >gi|241934441|gb|EES07586.1| hypothetical protein SORBI_004G310300 [Sorghum bicolor]
Zm00001eb012500	0	0	0	0	0	0	0	0	0	0	0	0	0	0	0	0	0	0	0	0	0	0	0	0	gi|670369589|ref|XP_008665984.1| PREDICTED: cyclin-dependent kinases regulatory subunit 2-like [Zea mays]
Zm00001eb012510	0	0	0	0.0358031	0.0348394	0.0348051	0	0	0	0	0	0	0	0.028968	0.0560277	0.0274448	0	0.103884	0.0674996	0.101944	0.240886	0	0.116556	0.192659	gi|670362952|ref|XP_008654206.1| PREDICTED: heat shock cognate 70 kDa protein-like [Zea mays] >gi|414866119|tpg|DAA44676.1| TPA: hypothetical protein ZEAMMB73_731946 [Zea mays]
Zm00001eb012530	1.48011	2.23677	1.58608	1.30009	0.843397	1.40428	0.898004	1.18021	1.41415	1.29527	1.15387	1.62005	2.25338	1.40252	1.89321	1.43951	1.84273	1.46699	1.8383	1.16539	1.49835	2.33863	1.8027	1.9433	gi|226531642|ref|NP_001152358.1| BGGP Beta-1-3-galactosyl-O-glycosyl-glycoprotein [Zea mays] >gi|195655481|gb|ACG47208.1| BGGP Beta-1-3-galactosyl-O-glycosyl-glycoprotein [Zea mays]
Zm00001eb012540	80.4652	78.1128	76.4615	70.2262	64.7475	89.3039	40.1981	49.9237	52.8184	44.4103	49.7481	48.1231	55.0121	58.5832	47.6711	45.725	47.6374	43.7406	102.796	79.7501	75.1328	79.9279	80.9883	79.8213	gi|944227054|gb|KQK91458.1| hypothetical protein SETIT_039967mg, partial [Setaria italica]
Zm00001eb012550	0.377098	0.338473	0.0880031	0.270507	0.0877419	0.175311	0	0	0	0	0	0	0	0	0	0	0	0.174419	0	0	0	0	0.0978478	0.097041	gi|108707474|gb|ABF95269.1| glyoxalase family protein, expressed [Oryza sativa Japonica Group] >gi|125585786|gb|EAZ26450.1| hypothetical protein OsJ_10338 [Oryza sativa Japonica Group]
Zm00001eb012560	6.21249	6.59139	5.37767	7.3669	4.96891	5.70962	7.26794	11.3347	16.3278	10.0542	9.69055	7.32564	4.87082	8.70395	9.33322	17.8695	11.0851	8.84294	7.19174	7.4518	5.99759	7.0865	7.55621	5.90824	gi|226508800|ref|NP_001142963.1| uncharacterized protein LOC100275414 [Zea mays] >gi|195612142|gb|ACG27901.1| hypothetical protein [Zea mays]
Zm00001eb012570	0.0503011	2.53962	0.176081	0.841936	0.175558	0.760006	0.996934	3.9824	10.276	2.87594	0.155795	4.1693	12.1955	6.13082	91.5214	35.8188	4.85398	21.5209	33.9002	18.8358	9.10383	6.63266	17.3591	6.60159	gi|242036143|ref|XP_002465466.1| hypothetical protein SORBIDRAFT_01g039360 [Sorghum bicolor] >gi|241919320|gb|EER92464.1| hypothetical protein SORBI_001G418200 [Sorghum bicolor]
Zm00001eb012580	444.078	305.78	437.839	397.092	362.705	311.734	335.16	296.849	202.745	288.093	255.072	238.151	278.733	255.916	233.719	199.501	212.793	205.379	110.252	182.579	191.765	180.605	182.636	180.819	gi|992281654|gb|KXG39670.1| hypothetical protein SORBI_001G418100 [Sorghum bicolor] >gi|992281655|gb|KXG39671.1| hypothetical protein SORBI_001G418100 [Sorghum bicolor]
Zm00001eb012590	20.7408	23.1624	16.7461	14.9895	15.4451	16.083	25.2411	18.6187	22.2392	24.0549	23.3026	20.4444	8.1012	8.1836	10.7223	23.0686	19.5865	16.5951	8.14141	9.90958	12.2889	14.798	13.0586	12.4965	gi|514820116|ref|XP_004984748.1| PREDICTED: trifunctional UDP-glucose 4,6-dehydratase/UDP-4-keto-6-deoxy-D-glucose 3,5-epimerase/UDP-4-keto-L-rhamnose-reductase RHM1-like [Setaria italica] >gi|944227047|gb|KQK91451.1| hypothetical protein SETIT_034554mg [Setaria italica]
Zm00001eb012600	33.7169	36.633	37.0487	37.4029	40.1946	38.3352	33.8598	31.379	33.7481	30.994	33.3652	31.7091	37.3182	36.5469	36.808	40.1518	33.8134	34.7499	33.3429	35.462	37.5643	34.0571	34.8392	36.0095	gi|944227044|gb|KQK91448.1| hypothetical protein SETIT_036503mg [Setaria italica]
Zm00001eb012610	96.197	99.1358	84.5888	70.6207	78.3745	74.3574	68.294	66.5904	69.66	74.4615	66.3317	70.2947	75.6913	75.1353	73.1426	70.4141	68.3455	66.233	92.5508	91.2777	106.278	83.2676	78.8865	81.8303	gi|944227043|gb|KQK91447.1| hypothetical protein SETIT_039502mg [Setaria italica]
Zm00001eb012620	0	0	0	0	0	0	0.0721909	0.134826	0	0	0	0	0.359637	0.0634216	0	0	0	0	0.147782	0	0	0	0	0	gi|514773126|ref|XP_004967663.1| PREDICTED: uncharacterized protein LOC101766934 [Setaria italica]
Zm00001eb012630	0	0	0	0	0	0	0	0	0	0	0	0	0	0	0	0	0	0	0	0	0	0	0	0	NA
Zm00001eb012640	0	0	0	0	0	0	0	0	0	0	0	0	0	0	0	0	0	0	0	0	0	0	0	0	NA
Zm00001eb012650	8.40474	10.4561	10.1628	9.09747	9.17646	10.3692	9.21045	9.48684	9.35178	9.37955	8.56772	9.8117	10.5875	9.43808	11.6695	9.86516	10.6016	10.761	11.8925	10.184	10.699	10.3438	9.57982	10.4731	gi|670359535|ref|XP_008672437.1| PREDICTED: uncharacterized protein LOC100279211 isoform X1 [Zea mays] >gi|670359537|ref|XP_008672441.1| PREDICTED: uncharacterized protein LOC100279211 isoform X1 [Zea mays]
Zm00001eb012660	14.9929	16.8997	19.61	14.8402	15.4954	14.4265	17.8903	17.9969	16.1752	19.2706	20.9505	14.3482	28.2294	25.3632	19.1135	22.5597	22.8176	25.4808	16.2682	17.9625	15.7996	19.74	17.2801	20.3678	gi|125543335|gb|EAY89474.1| hypothetical protein OsI_11005 [Oryza sativa Indica Group]
Zm00001eb012670	26.9976	25.0277	30.2661	32.1481	27.561	27.6344	41.5787	34.893	32.9115	38.5686	36.0404	39.2261	38.9608	36.7998	36.4774	39.5003	39.7989	40.4909	23.8245	25.6314	23.3276	28.5018	31.1561	26.8943	gi|944227033|gb|KQK91437.1| hypothetical protein SETIT_035137mg [Setaria italica]
Zm00001eb012680	0.070734	0	0.165072	0.169134	0.288018	0.41105	0.428359	0.181822	0	0.0421268	0.292108	0.103463	0.271597	0.239479	0.0992534	0.194474	0.196142	0.204479	0.199293	0.401321	0.474145	0.770114	0.642382	0.682591	gi|670358666|ref|XP_008666333.1| PREDICTED: putative HLH DNA-binding domain superfamily protein isoform X1 [Zea mays]
Zm00001eb012690	12.3301	10.8655	14.5038	13.0703	11.0924	11.8357	15.665	20.4282	15.0315	19.2653	17.5743	16.7454	17.3603	19.0738	14.523	14.7312	19.3239	15.5852	13.2772	14.048	14.5225	13.7685	13.6005	15.5437	gi|944227031|gb|KQK91435.1| hypothetical protein SETIT_036840mg [Setaria italica]
Zm00001eb012700	8.60529	9.33301	11.4468	14.7464	10.7454	10.1348	3.09519	3.95208	3.54036	3.48502	2.96142	3.24466	5.66429	5.71587	8.21091	5.88851	4.32697	6.16932	8.01715	6.31451	4.53773	8.18918	8.63374	8.63637	gi|670439928|ref|XP_008660288.1| PREDICTED: zinc finger protein ZAT8-like [Zea mays] >gi|413956145|gb|AFW88794.1| hypothetical protein ZEAMMB73_635523 [Zea mays]
Zm00001eb012710	13.5825	17.4161	17.0083	19.6902	13.4892	19.3613	9.17119	10.9972	11.3802	13.0781	11.8241	12.9218	13.6547	12.7724	15.3621	12.7514	12.7557	13.0243	14.5607	13.4255	12.3721	14.7134	13.5078	11.8741	gi|226533437|ref|NP_001147267.1| nitric oxide synthase interacting protein [Zea mays] >gi|194697792|gb|ACF82980.1| unknown [Zea mays] >gi|195609290|gb|ACG26475.1| nitric oxide synthase interacting protein [Zea mays] >gi|413956141|gb|AFW88790.1| hypothetical protein ZEAMMB73_611004 [Zea mays]
Zm00001eb012720	12.5525	12.7897	13.4167	14.771	14.2968	13.7658	7.50918	10.1795	8.79884	9.08484	9.33692	9.68636	11.4395	11.9511	9.46172	10.0244	9.90322	10.3051	8.31721	8.69205	9.47427	10.6415	9.44637	8.94457	gi|414866166|tpg|DAA44723.1| TPA: hypothetical protein ZEAMMB73_722157 [Zea mays]
Zm00001eb012740	2.19547	0.821079	1.62245	2.01237	1.61764	1.78616	0.322316	2.18213	1.168	0.958867	0.226664	0.570903	1.12399	2.2653	0.410755	1.00603	1.37992	1.18471	0.0824763	2.07606	1.37356	1.68207	1.23429	0.753297	gi|937908639|dbj|BAS83559.1| Os03g0279832, partial [Oryza sativa Japonica Group]
Zm00001eb012750	6.04366	11.6524	9.79067	3.99863	9.01072	8.31991	1.61517	3.68018	2.80945	3.63435	4.54339	3.37584	9.1407	8.28679	8.61764	9.57185	8.20039	9.09176	37.0318	42.679	40.1186	31.5869	37.4537	34.2005	gi|670362987|ref|XP_008654301.1| PREDICTED: psbP-like protein 2, chloroplastic [Zea mays]
Zm00001eb012760	12.9371	11.2239	11.1546	12.8264	14.1127	13.637	11.2336	12.4608	14.1134	11.3172	11.8604	11.3505	11.5516	12.503	12.8018	13.2058	11.8218	11.446	15.4099	13.6988	12.7064	14.3496	15.541	14.1047	gi|670436386|ref|XP_008658835.1| PREDICTED: uncharacterized protein LOC100382746 isoform X1 [Zea mays] >gi|413956139|gb|AFW88788.1| hypothetical protein ZEAMMB73_994633 [Zea mays]
Zm00001eb012770	16.9256	15.6017	14.6687	16.961	16.7495	16.1617	23.0054	19.172	18.0463	20.5789	19.722	18.5251	18.6068	16.882	13.1067	14.4174	16.1639	14.4147	12.2682	13.4283	13.5111	14.528	14.2596	14.9101	gi|226533445|ref|NP_001142148.1| uncharacterized protein LOC100274313 [Zea mays] >gi|194707354|gb|ACF87761.1| unknown [Zea mays] >gi|414866170|tpg|DAA44727.1| TPA: hypothetical protein ZEAMMB73_152987 [Zea mays]
Zm00001eb012780	13.7456	19.2776	16.6119	14.9665	20.7889	18.9997	16.9728	11.8113	13.2152	14.0924	13.1269	10.2923	8.40156	5.74596	6.61294	9.49297	12.1971	9.53666	7.52436	8.57869	11.6491	11.046	9.17141	6.19019	gi|573924616|ref|XP_006649870.1| PREDICTED: uncharacterized protein LOC102720688 [Oryza brachyantha]
Zm00001eb012790	22.1167	23.2662	22.2746	20.8778	23.6938	21.9473	20.3388	21.2794	24.9785	22.8363	22.8337	22.4103	24.9862	22.0513	21.4021	27.3274	24.2116	25.1931	36.6688	32.1067	32.5218	29.1963	32.4608	33.5445	gi|413956128|gb|AFW88777.1| hypothetical protein ZEAMMB73_664666 [Zea mays]
Zm00001eb012800	1.21626	0.74833	0.526473	1.45412	1.2324	1.07159	1.05839	1.45226	1.73244	2.10299	1.86328	1.8173	2.13058	2.54279	1.24787	2.17537	2.34996	2.35911	2.36561	1.95889	1.99876	1.51879	2.39238	1.41349	gi|836031186|ref|XP_012698605.1| PREDICTED: ankyrin repeat-containing protein At5g02620 isoform X1 [Setaria italica]
Zm00001eb012820	0.509285	0.99995	1.93134	0.608884	0	2.07169	1.26171	1.96367	0.541884	0.151657	0.131449	0	0	0.246321	0.476416	0	0.423666	0	0	0.144476	0	0	0	0.163822	gi|992281631|gb|KXG39649.1| hypothetical protein SORBI_001G414300 [Sorghum bicolor]
Zm00001eb012830	0	0.0775543	0	0.123963	0	0	0	0	0	0	0	0.0674053	0	0	0	0.063349	0.0383352	0.199824	0	0	0	0.04181	0	0	gi|670439908|ref|XP_008660277.1| PREDICTED: uncharacterized protein LOC103639293 [Zea mays]
Zm00001eb012840	0	0	0	0	0	0	0	0	0	0	0	0.0347577	0	0.034479	0	0	0	0	0	0	0	0	0	0	NA
Zm00001eb012850	0	0	0	0	0	0	0	0.0140586	0	0	0.0282327	0	0	0	0.0127906	0	0	0.0316211	0.0154096	0	0	0	0	0	gi|242041345|ref|XP_002468067.1| hypothetical protein SORBIDRAFT_01g039000 [Sorghum bicolor] >gi|241921921|gb|EER95065.1| hypothetical protein SORBI_001G414000 [Sorghum bicolor]
Zm00001eb012860	25.6518	21.9491	24.6107	26.0892	25.0073	23.9048	32.2727	25.6334	23.4743	28.9283	28.5403	24.2939	22.5075	24.1905	21.3211	22.4778	23.2611	24.23	15.2629	16.5078	15.1168	19.718	20.8349	19.9338	gi|944227008|gb|KQK91412.1| hypothetical protein SETIT_033969mg [Setaria italica]
Zm00001eb012870	3.71768	4.92447	4.70104	3.9748	4.32508	4.62539	4.83278	5.7085	5.71564	7.1008	5.15705	5.89304	7.02507	6.4161	7.62958	6.94928	6.79389	6.2873	10.0593	8.38138	9.30945	9.31167	8.77531	8.89261	gi|992281628|gb|KXG39646.1| hypothetical protein SORBI_001G413800 [Sorghum bicolor]
Zm00001eb012880	16.945	5.5046	10.4153	27.554	18.1307	21.9463	18.5896	10.9369	6.9969	6.13861	8.66203	2.95498	16.9161	13.779	15.3693	4.62859	3.1325	3.12263	10.5707	10.4561	6.77093	8.60345	5.00124	13.7395	gi|930944782|ref|NP_001151504.2| ATPase, coupled to transmembrane movement of substances [Zea mays] >gi|414866191|tpg|DAA44748.1| TPA: ATPase, coupled to transmembrane movement of substance [Zea mays]
Zm00001eb012890	32.1824	32.8403	29.2195	20.6332	24.1756	24.6247	14.9356	19.451	18.1692	20.0722	17.895	25.6508	20.413	21.7687	28.8134	25.4514	25.1985	23.249	39.479	33.785	33.1123	36.4708	37.433	37.1657	gi|840083092|ref|NP_001296958.1| probable GPI-anchored adhesin-like protein PGA55 [Zea mays] >gi|670363005|ref|XP_008654351.1| PREDICTED: probable GPI-anchored adhesin-like protein PGA55 isoform X1 [Zea mays]
Zm00001eb012900	16.9993	18.9317	18.0279	20.4239	18.8512	20.9252	16.3202	16.5315	18.2656	15.4107	17.4207	15.3518	20.4406	19.1574	17.1164	17.2675	16.9047	16.7518	25.5757	21.2376	21.4428	20.1591	19.3928	16.1082	gi|944226995|gb|KQK91399.1| hypothetical protein SETIT_036571mg [Setaria italica] >gi|944226996|gb|KQK91400.1| hypothetical protein SETIT_036571mg [Setaria italica]
Zm00001eb012910	0.269111	0.54348	0.0628022	0.128696	0.125232	0.562989	0	0.11068	0.286337	0	0.222268	0.157453	0.0590459	0.0520633	0.151046	0.0986516	0.179095	0.31118	0.181973	0	0.0721562	0.130219	0.279311	0.207756	gi|473887484|gb|EMS48257.1| Protein IN2-1-like protein B [Triticum urartu]
Zm00001eb012920	18.8663	17.486	14.6385	16.7871	18.4684	18.5063	36.2866	22.8215	32.0874	22.3573	37.9595	14.5861	10.3751	9.80166	8.53094	9.10939	9.84755	9.15026	15.4437	17.8493	25.3576	15.2347	13.8347	16.5765	gi|414866202|tpg|DAA44759.1| TPA: IN2-1 protein [Zea mays]
Zm00001eb012930	41.2815	56.2472	10.3281	29.5514	53.9226	109.361	11.1613	13.1793	17.3116	18.1113	37.8042	13.6452	7.454	14.1753	14.3612	20.9023	10.7953	13.4201	45.3239	18.6707	26.5394	6.13129	7.86212	12.901	gi|670361493|ref|XP_008648709.1| PREDICTED: protein IN2-1 isoform X1 [Zea mays] >gi|414866211|tpg|DAA44768.1| TPA: hypothetical protein ZEAMMB73_079595 [Zea mays]
Zm00001eb012940	0.175309	0.0280987	0.0584454	0	0.029136	0.087322	0	0.0257504	0.0532945	0.0596619	0	0	0.0274748	0.096903	0.0468557	0.0459039	0.0555568	0	0	0	0	0.0302964	0	0	gi|670369603|ref|XP_008665991.1| PREDICTED: ent-kaurenoic acid oxidase 1-like [Zea mays] >gi|414866214|tpg|DAA44771.1| TPA: putative cytochrome P450 superfamily protein [Zea mays]
Zm00001eb012950	61.8823	62.2026	59.4548	34.8722	30.9022	27.8436	50.2062	51.646	52.3667	34.6567	21.3709	27.8782	47.2439	54.1892	45.2952	28.1905	28.8201	27.116	49.6755	52.398	55.211	28.3681	34.931	29.1485	gi|414866217|tpg|DAA44774.1| TPA: hypothetical protein ZEAMMB73_176371 [Zea mays]
Zm00001eb012960	4.46475	3.07863	4.88407	3.66981	4.11208	3.99994	4.55756	5.88176	3.90929	3.32382	3.74521	3.49207	4.28581	3.55405	3.34998	3.19668	2.94037	3.49558	5.08418	3.58862	5.73622	2.98185	3.55995	2.75267	gi|242036091|ref|XP_002465440.1| hypothetical protein SORBIDRAFT_01g038870 [Sorghum bicolor] >gi|241919294|gb|EER92438.1| hypothetical protein SORBI_001G412400 [Sorghum bicolor]
Zm00001eb012970	0.462534	2.24877	1.79902	0.921651	1.43495	0.716768	2.03714	1.26821	2.29666	2.02011	1.75094	0.751727	1.86056	0.745699	1.73073	1.83687	2.39415	1.06968	0.868794	0.699804	1.44688	0.93256	0.200027	0.396756	gi|24796822|gb|AAN64498.1| putative PPR repeat containing protein [Oryza sativa Japonica Group] >gi|108707537|gb|ABF95332.1| pentatricopeptide, putative, expressed [Oryza sativa Japonica Group] >gi|113548226|dbj|BAF11669.1| Os03g0283500 [Oryza sativa Japonica Group] >gi|215737043|dbj|BAG95972.1| unnamed protein product [Oryza sativa Japonica Group] >gi|937908674|dbj|BAS83594.1| Os03g0283500 [Oryz…
Zm00001eb012980	12.2358	11.3786	12.2177	12.125	12.6339	11.5784	17.1947	15.9029	14.5151	14.1468	17.5433	14.5571	12.8982	13.6591	13.4611	11.241	13.0075	12.5227	14.3629	13.443	15.4412	13.5352	13.8174	14.1268	gi|414866223|tpg|DAA44780.1| TPA: CDP-diacylglycerol--glycerol-3-phosphate 3-phosphatidyltransferase [Zea mays]
Zm00001eb012990	0	0	0	0	0	0	0	0	0	0	0	0	0	0	0	0	0	0	0	0	0	0	0	0	gi|414867162|tpg|DAA45719.1| TPA: hypothetical protein ZEAMMB73_834557 [Zea mays]
Zm00001eb013000	15.0671	16.9394	15.1337	17.9031	18.713	19.9134	28.2557	24.3717	25.6308	25.3866	27.481	24.9789	22.1972	24.152	23.068	23.1789	23.3662	23.022	23.2897	21.8921	20.9439	24.1409	23.6694	22.4226	gi|670363020|ref|XP_008654392.1| PREDICTED: ecotropic viral integration site 5 protein homolog isoform X1 [Zea mays]
Zm00001eb013010	0	0	0	0	0	0	0	0	0	0	0	0	0	0	0	0	0	0	0	0	0	0	0	0	gi|414866228|tpg|DAA44785.1| TPA: putative protein kinase superfamily protein [Zea mays]
Zm00001eb013020	0.556513	0.672418	0.949072	0.665348	0.647438	0.398032	0.848439	1.18843	1.59421	1.83567	0.75134	1.33582	1.9255	2.23613	2.00229	1.49083	1.70937	2.12853	3.13595	3.54608	5.10781	2.07146	3.38788	2.9193	gi|573924648|ref|XP_006649886.1| PREDICTED: 50S ribosomal protein L10, chloroplastic-like [Oryza brachyantha]
Zm00001eb013030	2.20396	3.20005	3.88273	2.99664	2.91598	1.90859	2.66464	2.84374	3.21868	3.13996	2.8108	4.00336	2.18082	2.17374	2.42555	1.74261	2.01319	2.39858	4.91902	6.37485	6.83641	6.32562	5.88694	5.05995	gi|944226973|gb|KQK91377.1| hypothetical protein SETIT_037096mg [Setaria italica]
Zm00001eb013040	0.277088	0.27634	0.287394	0.331277	0.608901	0.393608	0.474591	0.348212	0.393099	0.293376	0.28607	0.120089	0.607961	0.595628	0.489609	0.31037	0.307339	0.391605	0.451068	0.349356	0.454025	0.260709	0.479317	0.396137	gi|836029840|ref|XP_012698521.1| PREDICTED: DNA topoisomerase 6 subunit A3 [Setaria italica]
Zm00001eb013060	2.77017	4.26452	3.23237	5.31448	8.3942	8.23621	2.41176	1.5235	1.64511	2.45555	2.19487	1.94745	1.76688	2.80428	1.68742	2.53875	1.50058	1.41538	4.71928	1.68136	2.24556	2.72766	3.25964	2.40385	gi|242079651|ref|XP_002444594.1| hypothetical protein SORBIDRAFT_07g024190 [Sorghum bicolor] >gi|241940944|gb|EES14089.1| hypothetical protein SORBI_007G169300 [Sorghum bicolor]
Zm00001eb013070	29.4706	31.2937	27.633	28.9423	25.102	23.2424	50.7021	45.4525	25.4776	30.0887	24.7211	17.1915	26.8462	22.9079	29.5378	27.0086	38.8172	20.3857	44.1857	35.2328	27.5156	28.0116	27.9932	22.6839	gi|670363034|ref|XP_008654433.1| PREDICTED: uncharacterized protein LOC100275370 [Zea mays] >gi|194696108|gb|ACF82138.1| unknown [Zea mays] >gi|414866237|tpg|DAA44794.1| TPA: hypothetical protein ZEAMMB73_560961 [Zea mays]
Zm00001eb013080	216.134	186.964	228.536	232.487	201.536	190.526	256.477	242.335	217.284	275.519	248.318	250.923	238.697	206.101	204.002	177.468	210.379	201.515	258.343	271.133	267.055	287.466	278.24	284.255	gi|413956090|gb|AFW88739.1| hypothetical protein ZEAMMB73_022439 [Zea mays]
Zm00001eb013090	0	0	0	0	0	0	0	0	0	0	0	0	0	0	0	0	0	0	0	0	0	0	0	0	gi|670402872|ref|XP_008681328.1| PREDICTED: uncharacterized protein LOC100217229 isoform X3 [Zea mays] >gi|238013280|gb|ACR37675.1| unknown [Zea mays] >gi|413938032|gb|AFW72583.1| hypothetical protein ZEAMMB73_535180 [Zea mays] >gi|413938033|gb|AFW72584.1| hypothetical protein ZEAMMB73_535180 [Zea mays]
Zm00001eb013100	10.5497	15.2637	6.46729	6.09937	10.2583	9.36984	6.0334	5.37503	3.98739	4.91392	4.71433	3.99215	2.69475	1.91914	3.44673	7.38838	8.20852	3.82354	6.31742	6.64665	9.83705	8.38114	5.80165	6.15901	gi|4239887|dbj|BAA74733.1| MAP kinase 4 [Zea mays]
Zm00001eb013110	21.8306	21.9508	25.8082	22.8184	20.4961	21.5517	28.6407	27.8937	25.6051	28.0561	25.8664	27.6058	28.7813	27.9402	25.2584	27.0561	25.5239	27.9374	22.5169	26.7638	28.4969	24.4784	24.8444	22.8737	gi|514820270|ref|XP_004984824.1| PREDICTED: arogenate dehydratase/prephenate dehydratase 2, chloroplastic-like isoform X1 [Setaria italica] >gi|944226959|gb|KQK91363.1| hypothetical protein SETIT_036014mg [Setaria italica]
Zm00001eb013120	68.5779	83.8629	57.4615	66.3743	59.4559	54.5512	55.8162	59.8463	63.5807	52.4593	49.2405	46.5423	46.9549	45.6691	49.9031	55.6164	50.6845	50.727	38.0222	48.3329	56.549	46.8577	45.4693	37.4678	gi|992281603|gb|KXG39624.1| hypothetical protein SORBI_001G409900 [Sorghum bicolor]
Zm00001eb013130	36.2887	24.8058	28.0721	42.8232	39.4423	28.2737	28.6725	25.082	15.6591	33.8193	31.3944	29.6854	26.2087	23.3369	19.4565	24.1422	23.1814	29.3731	3.9004	15.7086	8.87415	21.5431	20.9246	21.5735	gi|670435175|ref|XP_008658156.1| PREDICTED: hypothetical protein isoform X1 [Zea mays]
Zm00001eb013140	7.30317	8.49435	8.55009	7.47992	8.75128	7.89388	9.32795	9.53657	11.5524	9.36598	10.3297	9.59045	10.3355	10.0552	10.9765	10.4858	9.55861	10.725	10.453	11.9335	9.36666	11.1907	11.4331	10.4618	gi|514820280|ref|XP_004984829.1| PREDICTED: DDB1- and CUL4-associated factor 8 [Setaria italica]
Zm00001eb013150	4.15469	4.87993	3.56017	8.22695	7.47682	9.88386	2.32305	2.33617	2.17578	0.927899	1.60852	0.886246	1.42435	1.85247	1.85219	1.4576	1.6201	1.16351	2.99962	2.79921	2.04522	1.4921	1.30544	2.46407	gi|514820284|ref|XP_004984831.1| PREDICTED: phosphatidylinositol transfer protein 2-like [Setaria italica] >gi|944226949|gb|KQK91353.1| hypothetical protein SETIT_036699mg [Setaria italica]
Zm00001eb013170	0	0	0	0	0	0	0	0	0	0	0	0	0	0	0	0	0	0	0	0	0	0	0	0	gi|413952234|gb|AFW84883.1| USP family protein [Zea mays]
Zm00001eb013180	18.8236	15.1949	13.3018	20.3881	22.405	18.3035	20.1106	12.2961	10.7414	16.1686	12.09	9.72307	6.74722	4.83757	8.19419	11.6715	10.3016	12.6072	3.39568	8.56507	12.7428	9.31895	7.81807	5.67532	gi|242041307|ref|XP_002468048.1| hypothetical protein SORBIDRAFT_01g038640 [Sorghum bicolor] >gi|241921902|gb|EER95046.1| hypothetical protein SORBI_001G409100 [Sorghum bicolor]
Zm00001eb013190	41.7852	36.2954	39.0781	40.4739	37.7559	38.2009	33.6217	35.181	32.8209	32.6049	36.0748	29.4224	39.7552	37.5613	36.0817	35.3487	36.1118	35.0691	36.5167	37.2967	44.7596	36.5629	34.0334	37.6884	gi|514820292|ref|XP_004984835.1| PREDICTED: protein disulfide isomerase-like 5-1 [Setaria italica] >gi|944226941|gb|KQK91345.1| hypothetical protein SETIT_037687mg [Setaria italica]
Zm00001eb013220	22.7978	16.025	21.5609	24.6889	26.203	26.0322	34.0926	31.4511	37.5414	31.4085	33.7714	32.4092	31.6945	32.8981	28.9881	29.7494	30.6045	32.021	25.7494	34.1998	27.5174	32.0193	33.1733	33.6388	gi|212275888|ref|NP_001130329.1| uncharacterized protein LOC100191424 [Zea mays] >gi|194688860|gb|ACF78514.1| unknown [Zea mays] >gi|219886869|gb|ACL53809.1| unknown [Zea mays] >gi|414866262|tpg|DAA44819.1| TPA: hypothetical protein ZEAMMB73_178289 [Zea mays]
Zm00001eb013230	13.0738	15.6039	13.9346	13.4943	13.1657	11.8375	13.1492	13.5037	15.4316	13.125	15.0964	14.2589	19.3414	16.4204	18.6376	15.5297	13.3781	18.0791	16.8487	16.6263	16.5691	15.2392	16.6139	17.0901	gi|670358683|ref|XP_008666433.1| PREDICTED: uncharacterized protein LOC100272393 isoform X1 [Zea mays]
Zm00001eb013240	19.3791	23.5578	22.0903	20.8645	19.2216	17.5625	22.399	21.3766	20.1435	21.2381	22.4594	21.2134	21.5621	23.5405	21.9924	19.5583	22.793	23.1648	29.3272	23.0838	29.5799	26.8577	27.107	28.2564	gi|670358883|ref|XP_008667604.1| PREDICTED: uncharacterized protein LOC100273322 isoform X1 [Zea mays] >gi|223948609|gb|ACN28388.1| unknown [Zea mays] >gi|414866268|tpg|DAA44825.1| TPA: hypothetical protein ZEAMMB73_920896 [Zea mays]
Zm00001eb013250	31.1106	30.251	31.9561	31.7283	26.871	32.4326	31.9195	31.2124	30.1429	28.7471	28.7612	27.7172	26.1664	22.7984	24.0759	21.9021	27.0306	22.511	25.2338	24.3906	27.5527	21.2125	20.9761	21.7736	gi|514820306|ref|XP_004984842.1| PREDICTED: lipid phosphate phosphatase gamma, chloroplastic [Setaria italica] >gi|944226934|gb|KQK91338.1| hypothetical protein SETIT_037364mg [Setaria italica] >gi|944226935|gb|KQK91339.1| hypothetical protein SETIT_037364mg [Setaria italica]
Zm00001eb013260	0.0715029	0	0.333732	0	0	0	0.23619	0.0735192	0	0	0.0738209	0	0	0	0	0	0.158619	0.0826807	0	0.162273	0.0958597	0	0.185533	0.184003	gi|242047692|ref|XP_002461592.1| hypothetical protein SORBIDRAFT_02g005120 [Sorghum bicolor] >gi|241924969|gb|EER98113.1| hypothetical protein SORBI_002G061600 [Sorghum bicolor] >gi|992276039|gb|KXG34585.1| hypothetical protein SORBI_002G061600 [Sorghum bicolor]
Zm00001eb013270	19.2043	26.5653	25.8965	18.4092	20.1153	22.62	21.8558	28.3474	25.9253	29.5094	27.287	33.721	26.8484	25.1712	30.5786	25.0499	29.9121	22.5049	34.4887	28.1365	30.1573	26.6659	22.8785	29.0818	gi|414866272|tpg|DAA44829.1| TPA: putative SNF1-related protein kinase family protein [Zea mays]
Zm00001eb013280	0	0.129737	0	0.138248	0	0	0	0.118894	0.123035	0	0	0	0.126856	0.111855	0.108171	0.105973	0.128258	0.13371	0	0	0	0.279768	0	0.148784	gi|242052615|ref|XP_002455453.1| hypothetical protein SORBIDRAFT_03g011050 [Sorghum bicolor] >gi|241927428|gb|EES00573.1| hypothetical protein SORBI_003G129900 [Sorghum bicolor]
Zm00001eb013290	0.269724	0	0	0.483709	0.313792	0	1.18794	0.27733	0.717472	0.642554	0.69617	0.394528	0	0.391365	0.630791	0.370786	0.747929	0.623778	0	0.765161	0.180802	0.163145	0.174967	0.520573	gi|670428434|ref|XP_008655019.1| PREDICTED: 3-isopropylmalate dehydrogenase isoform X1 [Zea mays] >gi|413946894|gb|AFW79543.1| 3-isopropylmalate dehydrogenase [Zea mays]
Zm00001eb013300	13.2241	12.7905	13.9229	12.4483	9.90279	12.8521	11.5063	10.1196	11.2807	10.7727	10.7104	11.2649	10.172	9.63072	9.70454	10.9701	11.1695	12.3034	10.0642	12.2461	13.0418	11.8142	10.6983	12.4191	gi|992281587|gb|KXG39609.1| hypothetical protein SORBI_001G408100 [Sorghum bicolor] >gi|992281588|gb|KXG39610.1| hypothetical protein SORBI_001G408100 [Sorghum bicolor]
Zm00001eb013310	0	0	0	0	0	0	0	0	0	0.121797	0	0	0	0	0	0	0	0	0	0	0	0	0	0	gi|162463975|ref|NP_001105843.1| sialyltransferase like protein [Zea mays] >gi|83318980|emb|CAJ44459.1| sialyltransferase like protein [Zea mays] >gi|195635789|gb|ACG37363.1| sialyltransferase-like protein [Zea mays] >gi|223945191|gb|ACN26679.1| unknown [Zea mays] >gi|413935276|gb|AFW69827.1| Sialyltransferase like proteinSialyltransferase-like protein [Zea mays]
Zm00001eb013320	0	0	0	0	0	0	0	0	0	0	0	0	0	0	0	0	0	0	0	0	0	0	0	0	NA
Zm00001eb013330	0	0	0	0	0	0	0	0	0	0	0	0	0	0	0	0	0	0	0	0	0	0	0	0	NA
Zm00001eb013340	76.5103	74.4493	28.9713	26.0142	18.1318	14.7421	42.2703	43.9471	46.0521	19.368	16.3345	14.1124	6.73561	7.83175	13.0648	23.9912	17.5864	14.4331	10.7214	19.8672	12.9799	9.14132	11.3356	8.46413	gi|242036047|ref|XP_002465418.1| hypothetical protein SORBIDRAFT_01g038500 [Sorghum bicolor] >gi|241919272|gb|EER92416.1| hypothetical protein SORBI_001G407600 [Sorghum bicolor]
Zm00001eb013350	0.461633	0.517936	0.403991	0.275956	0.537056	0	0	0.118663	0.122795	0	0.119149	0.112539	0	0	0.10796	0.211534	0	0	0.130065	0.52383	0.154721	0	0	0.296987	gi|414866283|tpg|DAA44840.1| TPA: hypothetical protein ZEAMMB73_742181 [Zea mays]
Zm00001eb013360	45.5267	49.3129	23.0402	33.3718	19.7665	13.3045	17.191	38.4129	61.9471	16.4873	8.43202	13.1458	18.4236	13.1038	30.2538	9.01801	8.44045	3.90656	28.2789	21.1034	9.2344	12.8163	13.3195	7.13238	gi|670439860|ref|XP_008660253.1| PREDICTED: flavonol synthase/flavanone 3-hydroxylase-like [Zea mays] >gi|413956061|gb|AFW88710.1| hypothetical protein ZEAMMB73_081304 [Zea mays]
Zm00001eb013370	0.320988	0.120046	0.249696	0.0852805	0	0	0.510512	0.146684	0.113845	0.382339	0.184107	0.591238	0.352141	0.448497	0.533816	0.424915	0.553828	0.742333	3.095	2.34729	4.35111	2.45926	3.37781	1.69793	gi|414866286|tpg|DAA44843.1| TPA: rhodanese-like family protein [Zea mays]
Zm00001eb013380	1.48382	1.1931	1.81796	1.53747	1.5824	0.77605	2.28731	2.18678	2.31557	2.00308	2.32342	1.83278	2.44175	1.67455	1.78134	1.85847	2.00241	2.40209	0.836132	1.01024	0.497317	1.22659	1.98925	1.68646	gi|955725484|ref|XP_014660061.1| PREDICTED: phosphoinositide phospholipase C 2 [Setaria italica]
Zm00001eb013390	0	0	0	0.140442	0	0	0	0	0	0.279843	0	0	0	0	0	0	0	0	0	0	0	0.142104	0.152402	0	gi|242038725|ref|XP_002466757.1| hypothetical protein SORBIDRAFT_01g013570 [Sorghum bicolor] >gi|241920611|gb|EER93755.1| hypothetical protein SORBI_001G155800 [Sorghum bicolor]
Zm00001eb013410	0	0	0	0	0	0	0	0	0	0	0	0	0	0	0	0	0	0	0	0	0	0	0	0	gi|226509368|ref|NP_001142029.1| uncharacterized protein LOC100274183 [Zea mays] >gi|194706840|gb|ACF87504.1| unknown [Zea mays]
Zm00001eb013420	0.661502	0.460153	0.89537	0.727599	0.938888	0.615059	0.815766	0.96582	0.788306	0.929765	0.956125	1.01919	0.420908	0.614289	0.358909	0.642613	0.836444	0.764912	0.328025	0.345289	0.443418	0.62418	0.738068	0.868165	gi|992281572|gb|KXG39595.1| hypothetical protein SORBI_001G407100 [Sorghum bicolor]
Zm00001eb013430	186.502	197.406	413.322	101.493	131.292	107.304	1064.92	1233.5	1815.99	503.915	1214.69	602.349	606.64	888.729	697.984	624.578	748.318	1021.27	716.516	682.018	550.709	653.738	874.329	802.107	gi|413956055|gb|AFW88704.1| asparagine synthetase [Zea mays]
Zm00001eb013440	14.1347	6.38366	11.8143	12.4801	12.118	8.66956	18.7204	18.7712	6.22075	11.66	6.38295	9.08693	12.5084	12.0477	12.5309	7.94476	7.15567	8.67725	11.3351	11.0316	12.8232	9.32179	9.59042	8.73314	gi|242041287|ref|XP_002468038.1| hypothetical protein SORBIDRAFT_01g038450 [Sorghum bicolor] >gi|241921892|gb|EER95036.1| hypothetical protein SORBI_001G406700 [Sorghum bicolor]
Zm00001eb013450	132.923	171.497	75.4044	63.7163	96.4207	68.9624	147.623	139.743	150.585	169.593	185.609	178.033	47.8033	35.4164	62.8477	260.368	233.463	219.466	32.196	35.6585	46.7075	145.108	162.525	123.244	gi|670439836|ref|XP_008660250.1| PREDICTED: probable protein phosphatase 2C 32 [Zea mays] >gi|413956044|gb|AFW88693.1| putative protein phosphatase 2C family protein [Zea mays]
Zm00001eb013460	17.2133	11.1286	16.1673	15.7346	14.9968	13.8158	15.341	14.4446	13.6747	12.6422	12.9898	10.6884	8.84919	11.4241	8.59273	8.66578	11.0874	10.3091	10.5696	9.67864	9.00307	9.151	9.66391	8.69036	gi|944226908|gb|KQK91312.1| hypothetical protein SETIT_035644mg [Setaria italica]
Zm00001eb013470	0	0	0	0	0	0	0	0	0	0	0	0	0	0	0	0	0	0	0	0	0	0	0	0	NA
Zm00001eb013480	0.197217	0	0.0920485	0.282942	0.367101	0.504269	0.13029	0.121667	0	0.0469822	0	0	0.0432715	0.0763087	0.0368977	0	0.0437496	0.0456093	0	0.0895152	0.158638	0.0477153	0.102346	0	gi|670363059|ref|XP_008654520.1| PREDICTED: mitogen-activated protein kinase kinase kinase ANP1-like [Zea mays] >gi|414866297|tpg|DAA44854.1| TPA: putative MAPKKK family protein kinase [Zea mays]
Zm00001eb013490	170.782	154.542	180.577	172.437	197.785	159.541	185.678	154.305	157.394	174.663	169.177	163.939	144.183	151.819	121.377	141.907	144.441	144.173	125.409	143.187	166.059	163.667	149.05	179.94	gi|226501088|ref|NP_001150500.1| uncharacterized protein LOC100284131 [Zea mays] >gi|195639656|gb|ACG39296.1| ran-binding protein 1 [Zea mays] >gi|195640732|gb|ACG39834.1| ran-binding protein 1 [Zea mays] >gi|413956041|gb|AFW88690.1| ran-binding protein 1 [Zea mays]
Zm00001eb013500	0.195072	0.109432	0.455238	0.0583054	0.226944	0.453442	0.751761	0.902578	0.778345	0.75516	0.553839	0.903558	1.44453	1.60393	1.04927	1.02796	1.29822	1.29701	7.41981	9.85028	7.78027	3.30375	5.50454	3.38844	gi|992281558|gb|KXG39581.1| hypothetical protein SORBI_001G405700 [Sorghum bicolor]
Zm00001eb013510	5.71925	7.00014	7.22741	5.24317	5.9436	6.01658	8.06455	8.32106	9.64514	8.26642	7.65505	9.83152	8.15911	9.53401	8.81821	8.12115	7.99853	8.26011	12.9167	8.43933	9.45553	8.99701	10.5875	9.22038	gi|670363062|ref|XP_008654526.1| PREDICTED: transcription factor bHLH140 [Zea mays]
Zm00001eb013520	263.538	496.732	454.963	160.97	165.24	114.472	249.672	374.571	294.483	493.558	370.132	644.32	481.764	392.661	889.339	497.029	446.444	492.221	162.921	370.864	170.811	208.774	221.88	376.235	gi|514820348|ref|XP_004984863.1| PREDICTED: pyruvate decarboxylase 2 [Setaria italica] >gi|944226902|gb|KQK91306.1| hypothetical protein SETIT_0347541mg [Setaria italica]
Zm00001eb013540	3.86195	5.8863	6.71694	3.70248	3.56043	3.34521	4.93426	4.60768	4.34175	5.16426	3.79907	5.86208	7.11458	5.85032	8.21379	6.77812	6.10209	6.57212	5.21469	6.69744	6.25206	5.72965	5.29402	4.82846	gi|670361397|ref|XP_008647897.1| PREDICTED: hypothetical protein isoform X1 [Zea mays]
Zm00001eb013550	40.1138	34.37	39.6454	37.78	37.3706	39.3979	48.4815	52.3349	47.711	49.6473	51.8756	50.2964	41.5718	42.7438	37.476	35.8531	43.5664	37.4761	60.5131	55.7719	52.6928	55.2556	54.5501	51.3784	gi|992281554|gb|KXG39577.1| hypothetical protein SORBI_001G405300 [Sorghum bicolor]
Zm00001eb013560	0	0	0	0	0	0	0	0.0338753	0	0	0	0	0	0	0	0	0	0	0	0	0	0	0	0	gi|414866310|tpg|DAA44867.1| TPA: hypothetical protein ZEAMMB73_793002 [Zea mays]
Zm00001eb013580	0	0	0	0	0	0	0	0	0	0	0	0	0	0	0	0	0	0	0	0	0	0	0	0	gi|108707628|gb|ABF95423.1| hypothetical protein LOC_Os03g18330 [Oryza sativa Japonica Group] >gi|113548287|dbj|BAF11730.1| Os03g0294300 [Oryza sativa Japonica Group]
Zm00001eb013590	1.62247	1.96313	1.29924	2.16798	2.10963	1.18319	2.24184	2.2243	1.35398	2.38731	1.70792	1.7993	1.43094	1.72332	1.66656	1.92426	1.19974	2.02325	2.18706	1.29958	0.853002	1.8088	1.07312	1.3508	gi|836024742|ref|XP_012698074.1| PREDICTED: trihelix transcription factor ASIL1-like [Setaria italica]
Zm00001eb013600	2.03312	1.86137	1.70808	1.94458	1.62732	2.15503	1.12826	1.32116	1.45371	0.639333	0.90678	0.602703	0.945708	0.786671	0.821622	1.10306	0.883995	0.902764	1.63142	1.40268	1.46097	1.51505	1.92026	1.54866	gi|413956036|gb|AFW88685.1| hypothetical protein ZEAMMB73_349061 [Zea mays]
Zm00001eb013610	28.9456	20.0937	27.0592	34.406	26.7839	27.0823	31.1637	25.1654	23.8718	32.1485	28.5571	27.6266	20.9043	19.6214	17.2763	26.0922	27.1164	27.3645	7.84055	12.6817	15.3575	16.6968	17.5443	12.151	gi|670357839|ref|XP_008667250.1| PREDICTED: uncharacterized LOC100191492 isoform X1 [Zea mays] >gi|223947683|gb|ACN27925.1| unknown [Zea mays] >gi|414866319|tpg|DAA44876.1| TPA: putative leucine-rich repeat transmembrane protein kinase family protein [Zea mays]
Zm00001eb013620	3.57308	2.63191	4.7493	4.04898	3.57852	4.51389	7.01319	5.5427	5.57045	4.01546	4.85974	3.99932	5.33443	5.40989	3.6186	4.21424	4.92813	4.09572	2.53867	2.64423	2.43676	3.15725	4.2527	4.55744	gi|242036037|ref|XP_002465413.1| hypothetical protein SORBIDRAFT_01g038300 [Sorghum bicolor]
Zm00001eb013630	0	0	0	0	0	0	0	0.184187	0	0	0	0	0	0	0	0	0	0	0	0	0	0	0	0	gi|125553830|gb|EAY99435.1| hypothetical protein OsI_21404 [Oryza sativa Indica Group] >gi|125595853|gb|EAZ35633.1| hypothetical protein OsJ_19923 [Oryza sativa Japonica Group]
Zm00001eb013640	52.8587	37.7193	58.3695	58.9991	57.8822	56.3346	68.682	64.4139	70.0333	62.238	67.9539	58.4567	69.7644	57.7921	58.6041	64.0954	64.0957	64.0882	27.8458	48.2601	38.9167	44.9977	44.7551	45.6889	gi|944226894|gb|KQK91298.1| hypothetical protein SETIT_040009mg, partial [Setaria italica]
Zm00001eb013650	5.37511	5.1535	8.91754	6.80019	6.43523	7.3603	9.29726	8.7824	9.79538	7.86922	8.15252	8.34826	10.5928	10.8527	8.02685	9.61926	8.78033	12.4082	4.16333	6.18803	6.36757	8.06293	8.39362	7.29329	gi|414866323|tpg|DAA44880.1| TPA: putative protein kinase superfamily protein [Zea mays]
Zm00001eb013660	29.7988	27.3545	26.8172	39.5443	39.039	38.2897	30.0685	20.2613	33.7518	17.3829	21.8782	14.7847	26.6033	26.2468	21.0498	23.7055	22.0994	26.9291	21.7159	21.3195	21.4392	16.0155	17.9697	19.6205	gi|414866325|tpg|DAA44882.1| TPA: hypothetical protein ZEAMMB73_014337, partial [Zea mays]
Zm00001eb013670	0	0.0369234	0.115201	0.157382	0	0.152996	0.18118	0.0676752	0.105048	0	0.101929	0	0.0722073	0.0318342	0.0307857	0	0	0	0	0	0	0	0	0	gi|242036033|ref|XP_002465411.1| hypothetical protein SORBIDRAFT_01g038250 [Sorghum bicolor]
Zm00001eb013680	12.5506	12.6247	21.8155	12.1593	15.155	5.93534	41.4575	15.2185	68.2436	22.4242	17.515	20.046	9.97047	10.6334	6.1942	13.6439	12.7208	12.8612	3.12156	3.97783	3.88736	6.49193	7.3554	7.4618	gi|670363090|ref|XP_008654598.1| PREDICTED: glycine-rich cell wall structural protein 1.0-like [Zea mays] >gi|414866330|tpg|DAA44887.1| TPA: hypothetical protein ZEAMMB73_806594 [Zea mays]
Zm00001eb013690	31.1969	27.174	34.5412	26.8117	26.0899	26.296	36.545	33.4089	29.9063	30.1552	28.8125	24.7842	32.9126	28.3456	28.7173	31.057	27.3065	28.6977	25.1617	30.65	25.2547	26.0439	29.6121	27.5726	gi|573924735|ref|XP_006649929.1| PREDICTED: mitochondrial import inner membrane translocase subunit TIM22-4-like [Oryza brachyantha]
Zm00001eb013700	10.1277	10.8542	12.8758	10.4819	9.14457	12.825	7.82261	8.85909	10.1327	10.2029	8.99949	11.9887	11.6082	13.5985	15.5545	16.9471	11.7364	13.051	18.4554	13.5506	17.2929	16.8842	15.166	17.2452	gi|242094330|ref|XP_002437655.1| hypothetical protein SORBIDRAFT_10g031310 [Sorghum bicolor] >gi|241915878|gb|EER89022.1| hypothetical protein SORBI_010G280100 [Sorghum bicolor]
Zm00001eb013710	36.4085	45.9552	48.078	42.6543	36.4006	40.5208	47.3365	46.8357	41.8519	42.9801	40.1059	46.0038	47.877	50.8234	41.8892	42.3416	49.9835	41.6302	52.3895	50.1668	51.48	44.1423	43.1236	50.1923	gi|944226887|gb|KQK91291.1| hypothetical protein SETIT_034879mg [Setaria italica]
Zm00001eb013720	1.13641	1.08843	1.16431	0.795312	0.548182	0.483215	0.549341	1.11146	1.03221	1.22156	0.915711	1.91901	0.729781	1.17971	1.6335	1.27009	0.645614	1.47432	0.312375	0.597585	0.743182	0.536484	0.97092	1.0699	gi|670361331|ref|XP_008647628.1| PREDICTED: uncharacterized protein LOC100502280 isoform X1 [Zea mays]
Zm00001eb013730	15.532	12.793	13.9871	20.0988	19.1326	19.2412	16.3373	13.6778	16.7595	12.7546	14.4886	9.72901	10.3841	10.9237	9.81175	10.2823	11.1474	8.28276	10.0497	10.7407	11.5628	10.3894	11.9009	8.74627	gi|992281541|gb|KXG39565.1| hypothetical protein SORBI_001G403700 [Sorghum bicolor]
Zm00001eb013740	17.2158	36.0482	19.5626	22.4973	16.5935	23.6152	14.7129	19.5023	19.436	23.3677	17.4122	19.0327	19.7652	21.0586	25.8893	31.0507	29.4757	22.7427	41.0041	40.7176	44.3489	43.7715	32.5942	36.2534	gi|573924741|ref|XP_006649932.1| PREDICTED: uncharacterized protein At5g01610-like [Oryza brachyantha]
Zm00001eb013750	288.271	291.79	340.609	308.418	285.495	245.669	375.749	358.895	332.256	368.302	349.382	328.077	366.067	346.837	324.968	334.179	387.938	365.692	197.012	232.749	225.611	265.611	256.225	272.48	gi|992281540|gb|KXG39564.1| hypothetical protein SORBI_001G403500 [Sorghum bicolor]
Zm00001eb013760	42.2889	33.1917	44.7362	42.4964	41.1791	32.3479	50.7887	39.4588	26.2442	43.2708	37.5436	39.1666	37.4416	36.6901	29.8352	25.9853	33.5573	27.358	18.8119	28.6228	24.4759	28.1705	29.9218	27.8054	gi|514820391|ref|XP_004984884.1| PREDICTED: malonyl CoA-acyl carrier protein transacylase [Setaria italica] >gi|944226878|gb|KQK91282.1| hypothetical protein SETIT_036043mg [Setaria italica]
Zm00001eb013770	0	0	0	0.449414	0.874634	0.218444	0.413895	0.19325	0	0	0	0.183278	0	0.363617	0.527461	0	0	0	0.21182	0.213273	0.251974	0.682101	0.243843	0.96733	gi|670415892|ref|XP_008648928.1| PREDICTED: uncharacterized protein LOC100275130 isoform X1 [Zea mays] >gi|195609420|gb|ACG26540.1| hypothetical protein [Zea mays] >gi|413943297|gb|AFW75946.1| hypothetical protein ZEAMMB73_191642 [Zea mays]
Zm00001eb013780	55.1735	69.5345	63.7322	49.819	36.2852	46.0293	17.9199	13.8844	10.1863	24.9072	19.9757	21.6682	40.3522	24.0289	40.4888	24.7049	25.6525	30.0057	57.013	42.5957	98.894	49.6773	37.392	44.3449	gi|357112659|ref|XP_003558125.1| PREDICTED: abscisic acid receptor PYL4 [Brachypodium distachyon] >gi|944086737|gb|KQK22089.1| hypothetical protein BRADI_1g65130 [Brachypodium distachyon]
Zm00001eb013800	5.04395	4.49948	5.78903	6.62353	4.61748	4.61294	5.25786	3.69834	2.74939	3.79195	3.73486	3.52766	8.45899	6.61881	3.30676	3.2017	6.03028	1.93618	1.84048	3.54202	2.0231	4.80138	3.72789	3.83014	gi|514820395|ref|XP_004984886.1| PREDICTED: probably inactive leucine-rich repeat receptor-like protein kinase IMK2 [Setaria italica] >gi|944226876|gb|KQK91280.1| hypothetical protein SETIT_034267mg [Setaria italica]
Zm00001eb013810	11.2721	4.38001	10.0154	8.96376	8.84278	5.70911	14.9734	13.1849	12.2412	12.6259	11.2371	13.7399	14.0962	10.4286	9.50466	9.52483	8.51679	12.3167	9.44033	15.0791	10.0515	15.4188	18.079	12.9401	gi|1002249645|ref|XP_015629013.1| PREDICTED: laccase-3-like [Oryza sativa Japonica Group] >gi|255674436|dbj|BAF11755.2| Os03g0297900 [Oryza sativa Japonica Group]
Zm00001eb013820	0.212202	0.119042	0.866625	0.761105	0.123436	0.616575	0.116825	0.327279	0.564463	0.126381	0	0.103463	0.232797	1.23161	0.595521	0	0	0	0	0.120396	0	0	0.137653	0	gi|573924749|ref|XP_006649936.1| PREDICTED: uncharacterized protein LOC102715464 [Oryza brachyantha]
Zm00001eb013830	1.80597	1.40955	1.83243	2.44079	2.64913	2.73779	1.03748	2.58351	2.00512	2.99291	1.29705	1.83764	2.58424	3.19009	4.0399	2.15882	3.745	2.45147	2.56628	3.47489	2.10535	3.7995	2.24116	1.91958	gi|992281536|gb|KXG39561.1| hypothetical protein SORBI_001G402700 [Sorghum bicolor]
[truncated: 38,564 more rows]

## Sheet: Table S4
Table S4. Lists of differentially expressed genes (DEGs) in the pairwise comparison of 4 samples in D55 (D55_0h, D55_4h, D55_12h and D55_72h) and D96 (D96_0h, D96_4h, D96_12h and D96_72h), respectively.
D55_0h vs D55_4h					D55_0h vs D55_12h					D55_0h vs D55_72h					D55_4h vs D55_12h					D55_12h vs D55_72h					D96_0h vs D96_4h					D96_0h vs D96_12h					D96_0h vs D96_72h					D96_4h vs D96_12h					D96_12h vs D96_72h
[truncated: 4,292 more rows]

## Sheet: Table S5
Table S5. The common Differentially Expressed Genes (DEGs) in D55 and D96.
Gene_ID	Description
Zm00001eb017960	-
[truncated: 49 more rows]

## Sheet: Table S6
Table S6. The top 20 GO terms enriched by 49 common DEGs in D55 and D96.
[truncated: 21 more rows]

[truncated: 5 more sheets: Table S7, Table S8, Table S9, Table S10, Table S11]
